# Supplementary material for: Raising concerns on questionable ethics approvals – a case study of 456 trials from the Institut Hospitalo-Universitaire Méditerranée Infection
Source: Res Integr Peer Rev. 2023 Aug 3;8:9. doi: 10.1186/s41073-023-00134-4 (PMC10398994; doi:10.1186/s41073-023-00134-4)
Supplement: Supplementary file 2 — Additional file 2: Table S1. Studies_with_09–022_IRB. Table S2. Clinical_Research_Papers_With_Ethical_Concerns. Table S3. Editors contact. [file 41073_2023_134_MOESM2_ESM.zip]

Archive with 3 entries (3 files):
- Table S2 - Clinical_Research_Papers_With_Ethical_Concerns.csv
- Table S1 - Studies_with_09-022_IRB.csv
- Table S3 - Editors contact.csv
