# Supplementary material for: Raising concerns on questionable ethics approvals – a case study of 456 trials from the Institut Hospitalo-Universitaire Méditerranée Infection
Source: Res Integr Peer Rev. 2023 Aug 3;8:9. doi: 10.1186/s41073-023-00134-4 (PMC10398994; doi:10.1186/s41073-023-00134-4)
Supplement: Supplementary file 2 — Additional file 2: Table S1. Studies_with_09–022_IRB. Table S2. Clinical_Research_Papers_With_Ethical_Concerns. Table S3. Editors contact. [file 41073_2023_134_MOESM2_ESM.zip › Table S1 - Studies_with_09-022_IRB.csv]

Link	Sample Type	Recruitment	Country	Healthy Patient(s)
https://doi.org/10.1002/mbo3.329	Human stool	2012	Senegal	Yes
https://doi.org/10.1002/mbo3.458	Human stool	January 2012	France	No
https://doi.org/10.1002/mbo3.535	Human stool	Unspecified	Niger	No
https://doi.org/10.1002/mbo3.570	Vaginal swab	Before 2009	France	No
https://doi.org/10.1002/mbo3.575	Human stool	2015	Congo	Yes
https://doi.org/10.1002/mbo3.580	Human stool	Unspecified	Congo	Yes
https://doi.org/10.1002/mbo3.621	Human stool	Unspecified	France	Yes
https://doi.org/10.1002/mbo3.638	Human stool	Unspecified	Senegal	Yes
https://doi.org/10.1002/mbo3.702	Human stool	Unspecified	Congo	Yes
https://doi.org/10.1002/mbo3.735	Human stool	Unspecified	Congo	Yes
https://doi.org/10.1007/s00203-020-01834-x	Human stool	Unspecified	Brazil	No
https://doi.org/10.1007/s00203-021-02493-2	Sputum sample	Unspecified	France	Yes
https://doi.org/10.1007/s00284-016-1137-2	Human stool	Unspecified	Gabon	Yes
https://doi.org/10.1007/s00284-017-1402-z	Vaginal swab	October 2015	France	Yes
https://doi.org/10.1007/s00284-018-1520-2	Human stool	Unspecified	France	No
https://doi.org/10.1007/s00284-018-1538-5	Human stool	Unspecified	Saudi Arabia	Yes
https://doi.org/10.1007/s00284-020-02099-9	Human stool	Unspecified	Brazil	Yes
https://doi.org/10.1007/s00284-021-02539-0	Human stool	Unspecified	Senegal	Yes
https://doi.org/10.1007/s00284-021-02616-4	Human stool	Unspecified	Saudi Arabia	No
https://doi.org/10.1007/s00792-018-1011-1	Human stool	Unspecified	Unknown	No
https://doi.org/10.1007/s10096-012-1787-3	Human stool	Unspecified	France	No
https://doi.org/10.1007/s10096-013-1900-2	Human stool	Unspecified	France	No
https://doi.org/10.1007/s10096-019-03592-1	Vaginal swab	Unspecified	France	Yes
https://doi.org/10.1007/s10482-017-0843-5	Human stool	Unspecified	Senegal	No
https://doi.org/10.1007/s10482-018-01211-1	Human stool	Unspecified	Congo	Yes
https://doi.org/10.1007/s10482-018-1022-z	Vaginal swab	Before 2009	France	No
https://doi.org/10.1007/s10482-018-1104-y	Human stool	Unspecified	France	No
https://doi.org/10.1007/s10482-019-01227-1	Human stool	Unspecified	Congo	Yes
https://doi.org/10.1007/s10482-019-01247-x	Vaginal swab	October 2017	France	No
https://doi.org/10.1007/s10482-020-01414-5	Human stool	Unspecified	France	No
https://doi.org/10.1016/j.anaerobe.2015.10.004	Human stool	Unspecified	Polynesia	Yes
https://doi.org/10.1016/j.anaerobe.2016.06.007	Human stool	Unspecified	Senegal	No
https://doi.org/10.1016/j.anaerobe.2016.12.001	Human stool	Unspecified	France	Yes
https://doi.org/10.1016/j.anaerobe.2017.02.012	Vaginal swab	October 2015	France	No
https://doi.org/10.1016/j.humic.2016.06.001	Human stool	Unspecified	Niger
https://doi.org/10.1016/j.humic.2016.08.001	Human stool	Unspecified	Niger	No
https://doi.org/10.1016/j.humic.2016.10.002	Human stool	Unspecified	Congo	Yes
https://doi.org/10.1016/j.humic.2016.11.001	Vaginal swab	May 2015	France	No
https://doi.org/10.1016/j.humic.2016.11.002	Vaginal swab	Unspecified	France	No
https://doi.org/10.1016/j.humic.2016.11.004	Human stool	Unspecified	Congo	Yes
https://doi.org/10.1016/j.humic.2017.01.003	Human stool	Unspecified	Senegal	Yes
https://doi.org/10.1016/j.ijantimicag.2012.10.012	Human stool	Unspecified	France	No
https://doi.org/10.1016/j.ijantimicag.2014.04.020	Human stool	Unspecified	Senegal France, Saudi Arabia Amazonia India Polynesia	No
https://doi.org/10.1016/j.micinf.2021.104842	Human stool	Unspecified	Niger	No
https://doi.org/10.1016/j.nmni.2015.09.008	Human stool	Unspecified	Niger	Yes
https://doi.org/10.1016/j.nmni.2015.09.011	Human stool	Unspecified	Niger	Yes
https://doi.org/10.1016/j.nmni.2015.09.012	Human stool	Unspecified	Amazonia	Yes
https://doi.org/10.1016/j.nmni.2015.09.014	Human stool	Unspecified	Senegal	Yes
https://doi.org/10.1016/j.nmni.2015.10.009	Skin sample	December 2012	Senegal	Yes
https://doi.org/10.1016/j.nmni.2015.11.002	Human stool	Unspecified	Gabon	Yes
https://doi.org/10.1016/j.nmni.2015.11.007	Human stool	Unspecified	Gabon	Yes
https://doi.org/10.1016/j.nmni.2015.12.005	Human stool	Unspecified	Niger	No
https://doi.org/10.1016/j.nmni.2016.01.002	Human stool	Unspecified	Brazil	Yes
https://doi.org/10.1016/j.nmni.2016.01.010	Human stool	Unspecified	Senegal	No
https://doi.org/10.1016/j.nmni.2016.01.013	Human stool	Unspecified	France	No
https://doi.org/10.1016/j.nmni.2016.02.002	Human stool	Unspecified	France	Yes
https://doi.org/10.1016/j.nmni.2016.03.002	Human stool	Unspecified	Senegal	Yes
https://doi.org/10.1016/j.nmni.2016.03.003	Human stool	Unspecified	Senegal	No
https://doi.org/10.1016/j.nmni.2016.04.001	Right colon lavage after coloscopy	Unspecified	France	No
https://doi.org/10.1016/j.nmni.2016.04.003	Human stool	Unspecified	France	No
https://doi.org/10.1016/j.nmni.2016.04.007	Human stool	Unspecified	Senegal	No
https://doi.org/10.1016/j.nmni.2016.04.008	Vaginal swab	Unspecified	France	Yes
https://doi.org/10.1016/j.nmni.2016.04.013	Human stool	Unspecified	France	No
https://doi.org/10.1016/j.nmni.2016.04.014	Human stool	Unspecified	France	No
https://doi.org/10.1016/j.nmni.2016.05.001	Human stool	Unspecified	France	Yes
https://doi.org/10.1016/j.nmni.2016.05.002	Human stool	Unspecified	Niger	No
https://doi.org/10.1016/j.nmni.2016.05.003	Human stool	Unspecified	France	No
https://doi.org/10.1016/j.nmni.2016.05.005	Human stool	Unspecified	Senegal	Yes
https://doi.org/10.1016/j.nmni.2016.05.006	Human stool	Unspecified	Senegal	Yes
https://doi.org/10.1016/j.nmni.2016.05.007	Human stool	Unspecified	Amazonia	No
https://doi.org/10.1016/j.nmni.2016.05.008	Human stool	Unspecified	Niger	Yes
https://doi.org/10.1016/j.nmni.2016.05.009	Human stool	Unspecified	Algeria	Yes
https://doi.org/10.1016/j.nmni.2016.05.010	Human stool	Unspecified	France	No
https://doi.org/10.1016/j.nmni.2016.05.013	Urine sample	Unspecified	France	No
https://doi.org/10.1016/j.nmni.2016.05.014	Human stool	Unspecified	Senegal	Yes
https://doi.org/10.1016/j.nmni.2016.05.015	Human stool	Unspecified	France	No
https://doi.org/10.1016/j.nmni.2016.05.016	Human stool	Unspecified	France	No
https://doi.org/10.1016/j.nmni.2016.05.017	Vaginal swab	October 2015	France	No
https://doi.org/10.1016/j.nmni.2016.05.018	Human stool	Unspecified	France	No
https://doi.org/10.1016/j.nmni.2016.05.019	Vaginal swab	Unspecified	France	No
https://doi.org/10.1016/j.nmni.2016.06.001	Urine sample	Unspecified	France	No
https://doi.org/10.1016/j.nmni.2016.06.002	Right and left colon lavage	April 2016	France	Yes
https://doi.org/10.1016/j.nmni.2016.06.003	Ileum liquid collection	March 2016	France	Yes
https://doi.org/10.1016/j.nmni.2016.06.005	Right colon lavage after coloscopy	Unspecified	France	Yes
https://doi.org/10.1016/j.nmni.2016.06.008	Vaginal swab	Unspecified	France	No
https://doi.org/10.1016/j.nmni.2016.06.009	Human stool	Unspecified	France	No
https://doi.org/10.1016/j.nmni.2016.06.010	Human stool	Unspecified	France	No
https://doi.org/10.1016/j.nmni.2016.06.011	Urine sample	Unspecified	France	No
https://doi.org/10.1016/j.nmni.2016.06.012	Human stool	Unspecified	Senegal	Yes
https://doi.org/10.1016/j.nmni.2016.06.013	Human stool	Unspecified	Saudi Arabia	Yes
https://doi.org/10.1016/j.nmni.2016.06.014	Human stool	Unspecified	France	No
https://doi.org/10.1016/j.nmni.2016.07.005	Human stool	Unspecified	Senegal	Yes
https://doi.org/10.1016/j.nmni.2016.07.008	Right colon lavage	Unspecified	France	No
https://doi.org/10.1016/j.nmni.2016.07.010	Human stool	Unspecified	France	No
https://doi.org/10.1016/j.nmni.2016.07.011	Human stool	Unspecified	Niger	No
https://doi.org/10.1016/j.nmni.2016.07.012	Human stool	Unspecified	Saudi Arabia	Yes
https://doi.org/10.1016/j.nmni.2016.07.013	Human stool	Unspecified	Senegal	Yes
https://doi.org/10.1016/j.nmni.2016.07.015	Human stool	Unspecified	France	No
https://doi.org/10.1016/j.nmni.2016.07.017	Urine sample	Unspecified	France	Yes
https://doi.org/10.1016/j.nmni.2016.09.001	Urine sample	Unspecified	France	No
https://doi.org/10.1016/j.nmni.2016.09.004	Human stool	Unspecified	France	No
https://doi.org/10.1016/j.nmni.2016.09.010	Urine sample	Unspecified	France
https://doi.org/10.1016/j.nmni.2016.09.012	Vaginal swab	February 2016	France	Yes
https://doi.org/10.1016/j.nmni.2016.09.013	Human stool	Unspecified	Gabon	Yes
https://doi.org/10.1016/j.nmni.2016.10.005	Human stool	Unspecified	Gabon	Yes
https://doi.org/10.1016/j.nmni.2016.10.006	Human stool	Unspecified	Unknown	Yes
https://doi.org/10.1016/j.nmni.2016.11.001	Human stool	Unspecified	Congo	Yes
https://doi.org/10.1016/j.nmni.2016.11.002	Human left-colon wash sample	2016	France	No
https://doi.org/10.1016/j.nmni.2016.11.003	Human stool	Unspecified	Senegal	No
https://doi.org/10.1016/j.nmni.2016.11.004	Human stool	Unspecified	Congo	Yes
https://doi.org/10.1016/j.nmni.2016.11.005	Human stool	Unspecified	Congo	Yes
https://doi.org/10.1016/j.nmni.2016.11.006	Vaginal swab	January 2016	France	Yes
https://doi.org/10.1016/j.nmni.2016.11.010	Right colon liquid sample and duodenal liquid sample after endoscopy	Unspecified	France	No
https://doi.org/10.1016/j.nmni.2016.11.013	Gastric lavage sample from coloscopy	Unspecified	France	No
https://doi.org/10.1016/j.nmni.2016.11.015	Ileum sample	2016	France	No
https://doi.org/10.1016/j.nmni.2016.12.001	Human stool	Unspecified	Niger	Yes
https://doi.org/10.1016/j.nmni.2016.12.006	Human stool	Unspecified	Senegal	Yes
https://doi.org/10.1016/j.nmni.2016.12.007	Human stool	Unspecified	France	No
https://doi.org/10.1016/j.nmni.2016.12.014	Human stool	Unspecified	France	Yes
https://doi.org/10.1016/j.nmni.2016.12.015	Human stool	Unspecified	Unknown	Yes
https://doi.org/10.1016/j.nmni.2016.12.016	Human stool	Unspecified	Unknown	Yes
https://doi.org/10.1016/j.nmni.2016.12.017	Human stool	Unspecified	Unknown	Yes
https://doi.org/10.1016/j.nmni.2016.12.018	Urine sample	Unspecified	France	No
https://doi.org/10.1016/j.nmni.2017.01.001	Urine sample	Unspecified	France	No
https://doi.org/10.1016/j.nmni.2017.01.002	Urine sample	Unspecified	France	No
https://doi.org/10.1016/j.nmni.2017.01.005	Human stool	Unspecified	France	Yes
https://doi.org/10.1016/j.nmni.2017.01.008	Urine sample	Unspecified	France	No
https://doi.org/10.1016/j.nmni.2017.01.009	Human stool	Unspecified	Senegal	No
https://doi.org/10.1016/j.nmni.2017.01.011	Sputum sample	Unspecified	France	Yes
https://doi.org/10.1016/j.nmni.2017.01.013	Human stool	Unspecified	France	No
https://doi.org/10.1016/j.nmni.2017.02.002	Human stool	Unspecified	Niger	Yes
https://doi.org/10.1016/j.nmni.2017.02.004	Human stool	Unspecified	Senegal Niger	No
https://doi.org/10.1016/j.nmni.2017.02.005	Human stool	Unspecified	France	Yes
https://doi.org/10.1016/j.nmni.2017.03.003	Urine sample	Unspecified	France	No
https://doi.org/10.1016/j.nmni.2017.03.005	Vaginal swab	Unspecified	France	No
https://doi.org/10.1016/j.nmni.2017.04.003	Human stool	Unspecified	Congo	Yes
https://doi.org/10.1016/j.nmni.2017.04.005	Human stool	Unspecified	Senegal	No
https://doi.org/10.1016/j.nmni.2017.05.001	Human stool	Unspecified	Saudi Arabia	Yes
https://doi.org/10.1016/j.nmni.2017.05.005	Human stool	Unspecified	Niger	No
https://doi.org/10.1016/j.nmni.2017.05.011	Human stool	Unspecified	Saudi Arabia	Yes
https://doi.org/10.1016/j.nmni.2017.05.013	Human stool	Unspecified	Congo	Yes
https://doi.org/10.1016/j.nmni.2017.05.017	Human stool	Unspecified	Saudi Arabia	Yes
https://doi.org/10.1016/j.nmni.2017.06.002	Vaginal swab	Unspecified	France	No
https://doi.org/10.1016/j.nmni.2017.07.001	Human stool	Unspecified	France	Yes
https://doi.org/10.1016/j.nmni.2017.07.004	Human stool	Unspecified	Niger	No
https://doi.org/10.1016/j.nmni.2017.08.007	Human stool	Unspecified	Niger	No
https://doi.org/10.1016/j.nmni.2017.09.001	Human stool	Unspecified	France	No
https://doi.org/10.1016/j.nmni.2017.10.001	Human stool	Unspecified	France	Yes
https://doi.org/10.1016/j.nmni.2017.10.006	Vaginal swab	2017	France	No
https://doi.org/10.1016/j.nmni.2017.10.011	Human stool	Unspecified	Senegal	Yes
https://doi.org/10.1016/j.nmni.2017.11.001	Human stool	Unspecified	Congo	Yes
https://doi.org/10.1016/j.nmni.2017.11.003	Human stool	Unspecified	Senegal France	Yes
https://doi.org/10.1016/j.nmni.2017.12.004	Breast milk collection	Unspecified	Mali	Yes
https://doi.org/10.1016/j.nmni.2017.12.005	Sputum sample	Unspecified	France	Yes
https://doi.org/10.1016/j.nmni.2017.12.007	Skin sample	April 2017	France	No
https://doi.org/10.1016/j.nmni.2018.01.003	Human stool	Unspecified	France
https://doi.org/10.1016/j.nmni.2018.02.005	Human stool	Unspecified	Unknown	No
https://doi.org/10.1016/j.nmni.2018.03.002	Human stool	Unspecified	Unknown	Yes
https://doi.org/10.1016/j.nmni.2018.03.006	Oral sample	March 2017	France	Yes
https://doi.org/10.1016/j.nmni.2018.06.004	Sputum sample	Unspecified	France	Yes
https://doi.org/10.1016/j.nmni.2018.06.005	Human stool	Unspecified	France	No
https://doi.org/10.1016/j.nmni.2018.10.009	Human stool	Unspecified	France Saudia Arabia Niger Polynesia Amazonia Congo Algeria	Yes
https://doi.org/10.1016/j.nmni.2018.11.005	Human stool	Unspecified	France Saudi Arabia	No
https://doi.org/10.1016/j.nmni.2019.01.004	Human stool	Unspecified	France	No
https://doi.org/10.1016/j.nmni.2019.100548	Left colon cleansing	Unspecified	France	No
https://doi.org/10.1016/j.nmni.2019.100573	Human stool	Unspecified	France	Unknown
https://doi.org/10.1016/j.nmni.2019.100586	Human stool	Unspecified	Senegal	Yes
https://doi.org/10.1016/j.nmni.2019.100593	Human stool	Unspecified	France	No
https://doi.org/10.1016/j.nmni.2019.100624	Human stool	Unspecified	Saudi Arabia	Yes
https://doi.org/10.1016/j.nmni.2019.100631	Human stool	Unspecified	Senegal	Yes
https://doi.org/10.1016/j.nmni.2020.100700	Human stool	Unspecified	Senegal	Yes
https://doi.org/10.1016/j.nmni.2020.100703	Rectal sample	2017	France	Yes
https://doi.org/10.1016/j.nmni.2020.100706	Vaginal swab	Unspecified	France	No
https://doi.org/10.1016/j.nmni.2020.100718	Human stool	Unspecified	Senegal	Yes
https://doi.org/10.1016/j.nmni.2020.100719	Human stool	Unspecified	Niger	No
https://doi.org/10.1016/j.nmni.2020.100771	Vaginal swab	Unspecified	France	No
https://doi.org/10.1016/j.nmni.2021.100850	Human stool	Unspecified	France	No
https://doi.org/10.1016/j.nmni.2021.100854	Urine sample	Unspecified	France	No
https://doi.org/10.1007/s10482-022-01777-x	Human stool	Unspecified	Saudi Arabia	Yes
https://doi.org/10.1038/nmicrobiol.2016.203	Stool, small-bowel and colonic samples	Neonates from February 2009 to December 2012	Various locations (N/A)	Yes
https://doi.org/10.1038/nutd.2015.3	Human stool	Unspecified	France Saudia Arabia	Yes
https://doi.org/10.1038/s41366-018-0201-3	Human stool	Unspecified	Mali Senegal France Saudia Arabia	Yes
https://doi.org/10.1038/s41598-019-45611-3	Human stool	Unspecified	Senegal	Yes
https://doi.org/10.1038/s41598-021-82420-z	Urine sample	Unspecified	France	No
https://doi.org/10.1038/srep26051	Human stool	Unspecified	Senegal Niger	Yes
https://doi.org/10.1089/omi.2015.0143	Human stool	Unspecified	Saudi Arabia	Yes
https://doi.org/10.1089/omi.2016.0004	Human stool	Unspecified	Saudi Arabia	No
https://doi.org/10.1089/omi.2017.0027	Human stool	Unspecified	Brazil	Yes
https://doi.org/10.1089/omi.2017.0151	Vaginal swab	October 2015	France	No
https://doi.org/10.1099/ijsem.0.001826	Human stool	Unspecified	France	Yes
https://doi.org/10.1099/ijsem.0.003221	Vaginal swab	Unspecified	France	No
https://doi.org/10.1099/ijsem.0.003968	Blood sample	After 2017	Vietnam	No
https://doi.org/10.1099/ijsem.0.004106	Vaginal swab	Unspecified	France	Yes
https://doi.org/10.1099/ijsem.0.004819	Human stool, urine and human gut sample	Unspecified	France	Yes
https://doi.org/10.1111/1469-0691.12023	Human stool	Unspecified	Senegal France	Yes
https://doi.org/10.1128/jcm.00473-13	Human stool	Unspecified	France	Yes
https://doi.org/10.1136/bmjgast-2016-000080	Human stool	Unspecified	France	Yes
https://doi.org/10.1186/1756-0500-7-33	Human stool	Unspecified	France	No
https://doi.org/10.1186/1944-3277-9-8	Human stool	Unspecified	Saudi Arabia	No
https://doi.org/10.1186/s13062-015-0041-1	Human stool	Unspecified	France	No
https://doi.org/10.1186/s40793-015-0019-8	Skin sample	December 2012	Senegal	Yes
https://doi.org/10.1186/s40793-015-0024-y	Human stool	Unspecified	Saudi Arabia	No
https://doi.org/10.1186/s40793-015-0025-x	Human stool	Unspecified	France	No
https://doi.org/10.1186/s40793-015-0081-2	Human stool	Unspecified	Saudi Arabia	Yes
https://doi.org/10.1186/s40793-015-0083-0	Skin sample	December 2012	Senegal	Yes
https://doi.org/10.1186/s40793-018-0310-6	Human stool	Unspecified	Senegal	Yes
https://doi.org/10.1371/journal.pntd.0001403	Human stool, Saliva samples and Sera samples	2008-2009	Senegal	Yes
https://doi.org/10.1371/journal.pone.0040888	Human stool	Unspecified	Senegal	Yes
https://doi.org/10.1371/journal.pone.0059474.t005	Human stool	Unspecified	France	No
https://doi.org/10.1371/journal.pone.0106994	Human stool	Unspecified	Polynesia Amazonia Senegal India	Yes
https://doi.org/10.21203/rs.3.rs-256077/v1	Sputum sample	Unspecified	France	Yes
https://doi.org/10.21203/rs.3.rs-63079/v1	Vaginal swab	Unspecified	Senegal France	Yes
https://doi.org/10.22541/au.159225123.36019330	Human stool	Unspecified	France	Yes
https://doi.org/10.3390/microbiolres12010004	Left colon sample	Unspecified	France	No
https://doi.org/10.4056/sigs.2415480	Human stool	Unspecified	Senegal	Yes
https://doi.org/10.4056/sigs.2625821	Human stool	Unspecified	Senegal	Yes
https://doi.org/10.4056/sigs.2685971	Human stool	Unspecified	Senegal	Yes
https://doi.org/10.4056/sigs.2766062	Human stool	Unspecified	Senegal	Yes
https://doi.org/10.4056/sigs.2776064	Human stool	Unspecified	Senegal	Yes
https://doi.org/10.4056/sigs.2956294	Human stool	Unspecified	Senegal	Yes
https://doi.org/10.4056/sigs.3056450	Human stool	Unspecified	Senegal	Yes
https://doi.org/10.4056/sigs.3086474	Human stool	Unspecified	Senegal	Yes
https://doi.org/10.4056/sigs.3206554	Human stool	Unspecified	Senegal	Yes
https://doi.org/10.4056/sigs.3246665	Human stool	Unspecified	Senegal	Yes
https://doi.org/10.4056/sigs.3256677	Human stool	Unspecified	Senegal	Yes
https://doi.org/10.4056/sigs.3276687	Human stool	Unspecified	France	No
https://doi.org/10.4056/sigs.3306717	Human stool	Unspecified	Senegal	Yes
https://doi.org/10.4056/sigs.3316719	Human stool	Unspecified	Senegal	Yes
https://doi.org/10.4056/sigs.3366764	Human stool	Unspecified	Senegal	Yes
https://doi.org/10.4056/sigs.3396830	Human stool	Unspecified	Senegal	Yes
https://doi.org/10.4056/sigs.3426906	Human stool	Unspecified	France	No
https://doi.org/10.4056/sigs.3476977	Human stool	Unspecified	Senegal	Yes
https://doi.org/10.4056/sigs.3496989	Human stool	Unspecified	Senegal	Yes
https://doi.org/10.4056/sigs.3567059	Human stool	Unspecified	Senegal	Yes
https://doi.org/10.4056/sigs.4047997	Human stool	Unspecified	France	No
https://doi.org/10.4056/sigs.4077819	Human stool	Unspecified	France	No
https://doi.org/10.4056/sigs.4087826	Human stool	Unspecified	France	No
https://doi.org/10.4056/sigs.4267953	Human stool	Unspecified	Senegal	Yes
https://doi.org/10.4056/sigs.4378121	Human stool	Unspecified	France	No
https://doi.org/10.4056/sigs.4628316	Human stool	Unspecified	France	No
https://doi.org/10.4056/sigs.4698398	Human stool	Unspecified	France	No
https://doi.org/10.4056/sigs.5078947	Human stool	Unspecified	Senegal	Yes
https://doi.org/10.4056/sigs.5149006	Human stool	Unspecified	France	No
https://doi.org/10.4056/sigs.5389564	Human stool	Unspecified	France	No
https://doi.org/10.4056/sigs.5399696	Human stool	Unspecified	France	No
https://doi.org/10.4056/sigs.5571026	Human stool	Unspecified	Saudi Arabia	No
https://doi.org/10.4056/sigs.5631022	Human stool	Unspecified	France	No
https://doi.org/10.1038/s41598-023-35443-7	Human stool	November 30 2015	France	no
