# Supplementary material for: Raising concerns on questionable ethics approvals – a case study of 456 trials from the Institut Hospitalo-Universitaire Méditerranée Infection
Source: Res Integr Peer Rev. 2023 Aug 3;8:9. doi: 10.1186/s41073-023-00134-4 (PMC10398994; doi:10.1186/s41073-023-00134-4)
Supplement: Supplementary file 2 — Additional file 2: Table S1. Studies_with_09–022_IRB. Table S2. Clinical_Research_Papers_With_Ethical_Concerns. Table S3. Editors contact. [file 41073_2023_134_MOESM2_ESM.zip › Table S3 - Editors contact.csv]

Date of contact	Replied	Title	Journal	Publisher	Link
07/07/2022	Yes	Long-Term Persistence of Olfactory and Gustatory Disorders in COVID-19 Patients	Frontiers in Medicine	Frontiers	http://www.ncbi.nlm.nih.gov/pubmed/35280874
07/07/2022	No	Long-term persistence of olfactory and gustatory disorders in COVID-19 patients	Clinical microbiology and infection	ESCMID	http://www.ncbi.nlm.nih.gov/pubmed/33418020
07/07/2022	No	Early combination therapy with hydroxychloroquine and azithromycin reduces mortality in 10,429 COVID-19 outpatients	Reviews in Cardiovascular Medicine	IMR	http://www.ncbi.nlm.nih.gov/pubmed/34565108
07/07/2022	No	Rapid Isothermal Amplification for the Buccal Detection SARS-CoV-2 in the Context of Out-Patient COVID-19 Screening	Journal of Clinical Medicine	MDPI	http://www.ncbi.nlm.nih.gov/pubmed/34208430
07/07/2022	No	Early treatment of COVID-19 patients with hydroxychloroquine and azithromycin: A retrospective analysis of 1061 cases in Marseille, France	Travel Medicine and Infectious Disease	Elsevier	http://dx.doi.org/10.1016/j.tmaid.2020.101738
07/07/2022	No	Outcomes of 3,737 COVID-19 patients treated with hydroxychloroquine/azithromycin and other regimens in Marseille, France: A retrospective analysis	Travel Medicine and Infectious Disease	Elsevier	https://doi.org/10.1016/j.tmaid.2020.101791
07/07/2022	No	Isolation of Viable SARS-CoV-2 Virus from Feces of an Immunocompromised Patient Suggesting a Possible Fecal Mode of Transmission	Journal of Clinical Medicine	MDPI	http://www.ncbi.nlm.nih.gov/pubmed/34207314
09/08/2022	No	COVID-19 re-infection	European Journal of Clinical Investigation	Wiley	https://dx.doi.org/10.1111/eci.13537
16/07/2022	No	Asymptomatic hypoxia in COVID-19 is associated with poor outcome	International Journal of infectious Diseases	Elsevier	https://doi.org/10.1016/j.ijid.2020.10.067
07/07/2022	No	Prolonged SARS-CoV-2 RNA virus shedding and lymphopenia are hallmarks of COVID-19 in cancer patients with poor prognosis	Cell Death & Differentiation	Nature	https://www.nature.com/articles/s41418-021-00817-9
07/07/2022	No	Isolation of Viable SARS-CoV-2 Virus from Feces of an Immunocompromised Patient Suggesting a Possible Fecal Mode of Transmission	Journal of Clinical Medicine	MDPI	https://doi.org/10.3390/jcm10122696
07/07/2022	No	Clinical outcomes in COVID-19 patients infected with different SARS-CoV-2 variants in Marseille, France	Clinical microbiology and infection	ESCMID	https://doi.org/10.1016/j.cmi.2021.05.029
07/07/2022	No	Introduction of the SARS-CoV-2 Beta variant from Comoros into the Marseille geographical area	Travel Medicine and Infectious Disease	Elsevier	http://dx.doi.org/10.1016/j.tmaid.2022.102277
07/07/2022	No	Spreading of a new SARS-CoV-2 N501Y spike variant in a new lineage	Clinical microbiology and infection	ESCMID	https://doi.org/10.1016/j.cmi.2021.05.006
07/07/2022	No	SARS-CoV-2 variant from India to Marseille: The still active role of ports in the introduction of epidemics	Travel Medicine and Infectious Disease	Elsevier	https://doi.org/10.1016/j.tmaid.2021.102085
07/07/2022	No	Does SARS-CoV-2 re-infection depend on virus variant?	Clinical microbiology and infection	ESCMID	https://doi.org/10.1016/j.cmi.2021.06.029
07/07/2022	No	Clinical outcomes in patients infected with different SARS-CoV-2 variants at one hospital during three phases of the COVID-19 epidemic in Marseille, France	Infection, Genetics and Evolution	Elsevier	https://doi.org/10.1016/j.meegid.2021.105092
07/07/2022	No	Occurrence of a substitution or deletion of SARS-CoV-2 spike amino acid 677 in various lineages in Marseille, France	Virus Genes	Springer	https://doi.org/10.1007/s11262-021-01877-2
07/07/2022	Yes	Limited spread of a rare spike E484K-harboring SARS-CoV-2 in Marseille, France	Archives of Virology	Springer	https://doi.org/10.1007/s00705-021-05331-4
07/07/2022	No	Screening of SARS-CoV-2 among homeless people, asylum-seekers and other people living in precarious conditions in Marseille, France, March–April 2020	International Journal of infectious Diseases	Elsevier	http://dx.doi.org/10.1016/j.ijid.2021.02.026
07/07/2022	No	Clinical and microbiological effect of a combination of hydroxychloroquine and azithromycin in 80 COVID-19 patients with at least a six-day follow up: a pilot observational study	Travel Medicine and Infectious Disease	Elsevier	http://dx.doi.org/10.1016/j.tmaid.2020.101663
07/07/2022	Yes	High-speed large-scale automated isolation of SARS-CoV-2 from clinical samples using miniaturized co-culture coupled to high-content screening	Clinical microbiology and infection	ESCMID	https://doi.org/10.1016/j.cmi.2020.09.018
07/07/2022	No	Rapid Scanning Electron Microscopy Detection and Sequencing of Severe Acute Respiratory Syndrome Coronavirus 2 and Other Respiratory Viruses	Frontiers in Microbiology	Frontiers	https://doi.org/10.3389/fmicb.2020.596180
07/07/2022	No	Viral RNA load as determined by cell culture as a management tool for discharge of SARS-CoV-2 patients from infectious disease wards	European Journal of Clinical Microbiology & Infectious Diseases	Springer	http://dx.doi.org/10.1007/s10096-020-03913-9
07/07/2022	No	Low-dose chest CT for diagnosing and assessing the extent of lung involvement of SARS-CoV-2 pneumonia using a semi quantitative score	Plos One	PLoS	http://dx.doi.org/10.1371/journal.pone.0241407
07/07/2022	No	Value and prognostic impact of a deep learning segmentation model of COVID -19 lung lesions on low-dose chest CT	Research in Diagnostic and Interventional Imaging	Elsevier	http://dx.doi.org/10.1016/j.redii.2022.100003
07/07/2022	No	Hydroxychloroquine and azithromycin as a treatment of COVID-19: results of an open-label non-randomized clinical trial	International Journal of Antimicrobial Agents	Elsevier	http://dx.doi.org/10.1016/j.ijantimicag.2020.105949
07/07/2022	No	Evaluation of pain susceptibility by taking blood pressure in patients with infections: A prospective comparative study	Medicine	Wolters Kluwer	http://dx.doi.org/10.1097/md.0000000000026511
27/03/2022	Yes	Risk factors for symptoms of infection and microbial carriage among French medical students abroad	International Journal of infectious Diseases	Elsevier	http://dx.doi.org/10.1016/j.ijid.2020.08.075
16/07/2022	No	Acquisition of multidrug-resistant bacteria and colistin resistance genes in French medical students on internships abroad	Travel Medicine and Infectious Disease	Elsevier	http://dx.doi.org/10.1016/j.tmaid.2020.101940
07/07/2022	No	Senegal’s Grand Magal of Touba: Syndromic Surveillance during the 2016 Mass Gathering	American Journal of Tropical Medicine and Hygiene	ASTMH	http://www.ncbi.nlm.nih.gov/pubmed/31872797
07/07/2022	No	Molecular Survey of Head and Body Lice,Pediculus humanus, in France	Vector borne and zoonotic diseases	Mary Ann Liebert	http://www.ncbi.nlm.nih.gov/pubmed/29652646
16/07/2022	No	Extended spectrum of antibiotic susceptibility for tuberculosis, Djibouti	International Journal of Antimicrobial Agents	Elsevier	https://doi.org/10.1016/j.ijantimicag.2017.07.007
07/07/2022	No	“Mycobacterium mephinesia”, a Mycobacterium terrae complex species of clinical interest isolated in French Polynesia	Scientific Reports	Nature	https://doi.org/10.1038/s41598-019-47674-8
07/07/2022	No	Pulmonary Isolation of Multidrug resistant “Mycobacterium simulans” and Mycobacterium tuberculosis from a patient in the Horn of Africa	Scientific Reports	Nature	http://dx.doi.org/10.1038/s41598-018-33737-9
07/07/2022	No	FISH and PNA FISH for the diagnosis of Q fever endocarditis and vascular infections.	Journal of Clinical Microbiology	ASM	http://www.ncbi.nlm.nih.gov/pubmed/29899006
07/07/2022	No	Fluorescence in situ hybridization, a complementary molecular tool for the clinical diagnosis of infectious diseases by intracellular and fastidious bacteria	Journal of Clinical Medicine	MDPI	http://www.ncbi.nlm.nih.gov/pubmed/29899006
07/07/2022	Yes	Evaluation of self-collected rectal swabs for the detection of bacteria responsible for sexually transmitted infections in a cohort of HIV-1-infected patients	Journal of Medical Microbiology	Microbiology Society	http://www.ncbi.nlm.nih.gov/pubmed/28590237
15/02/2023	No	Routine Culture–Resistant Mycobacterium tuberculosis Rescue and Shell-Vial Assay, France	Emerging infectious diseases	CDC	http://www.ncbi.nlm.nih.gov/pubmed/31625862
07/07/2022	No	High concentrations of serum soluble E-cadherin in patients with Q fever	Frontiers in cellular and infection microbiology	Frontiers	http://www.ncbi.nlm.nih.gov/pubmed/31293984
07/07/2022	No	Acute septic arthritis of the knee caused by Kingella kingae in a 5-year-old Cameroonian boy	Frontiers in pediatrics	Frontiers	https://doi.org/10.3389/fped.2017.00230
07/07/2022	No	Low antibodies titer and serological cross-reaction between Coxiella burnetii and Legionella pneumophila challenge the diagnosis of mediastinitis, an emerging Q fever clinical entity	Infection	Springer	http://www.ncbi.nlm.nih.gov/pubmed/28779434
07/07/2022	No	Molecular tests that target the RTX locus do not distinguish between Kingella kingae and the recently described Kingella negevensis species	Journal of Clinical Microbiology	ASM	https://doi.org/10.1128/JCM.00736-17
07/07/2022	No	Kingella kingae hand and wrist tenosynovitis in young children	Journal of Hand Surgery	ASSH	https://doi.org/10.1177/1753193418764818
07/07/2022	Yes	Preventing contamination of PCR-based multiplex assays including the use of a dedicated biosafety cabinet	Letters in Applied Microbiology	Wiley	https://doi.org/10.1111/lam.13375
07/07/2022	No	Transplanted lungs and the “white plague”: a case-report and review of the literature	Medicine	Wolters Kluwer	http://dx.doi.org/10.1097/md.0000000000006173
07/07/2022	No	Fluorescence in situ hybridization microscopic detection of Bacilli Calmette Guérin mycobacteria in aortic lesions: a case report	Medicine	Wolters Kluwer	http://dx.doi.org/10.1097/md.0000000000011321
07/07/2022	No	Granulocyte macrophage colony-stimulating factor-specific autoantibodies and cerebral nocardia with pulmonary alveolar proteinosis	Open forum infectious diseases	Oxford Academic	https://doi.org/10.1093/ofid/ofaa612
07/07/2022	Yes	Shell-vial Assay in Diagnosis of Disseminated BCG Infection in an Immunodeficient Child	The Pediatric Infectious Disease Journal	Wolters Kluwer	http://dx.doi.org/10.1097/inf.0000000000002565
07/07/2022	No	The nasopharyngeal microbiota in patients with viral respiratory tract infections is enriched in bacterial pathogens	European journal of clinical microbiology & infectious diseases	Springer	http://dx.doi.org/10.1007/s10096-018-3305-8
07/07/2022	Yes	Culture of salivary methanogens assisted by chemically produced hydrogen	Anaerobe	Elsevier	http://dx.doi.org/10.1371/journal.pone.0191913
16/07/2022	No	Sediminibacillus massiliensis sp. nov., a moderately halophilic, Gram-positive bacterium isolated from a stool sample of a young Senegalese man	Antonie van Leeuwenhoek	Elsevier	https://doi.org/10.1007/s10482-018-1032-x
16/07/2022	No	Oceanobacillus timonensis sp. nov. and Oceanobacillus senegalensis sp. nov., two new moderately halophilic, Gram-stain positive bacteria isolated from stools sample of healthy young Senegalese	Antonie van Leeuwenhoek	Elsevier	https://doi.org/10.1007/s10482-018-01212-0
16/07/2022	No	Description and genomic characterization of Massiliimalia massiliensis gen. nov., sp. nov., and Massiliimalia timonensis gen. nov., sp. nov., two new members of the family Ruminococcaceae isolated from the human gut	Antonie van Leeuwenhoek	Elsevier	https://doi.org/10.1007/s10482-018-01223-x
07/07/2022	Yes	Isolation and culture of Methanobrevibacter smithii by co-culture with hydrogen-producing bacteria on agar plates	Clinical Microbiology and Infection	ESCMID	https://doi.org/10.1016/j.cmi.2019.04.008
07/07/2022	No	Deciphering the Urinary Microbiota Repertoire by Culturomics Reveals Mostly Anaerobic Bacteria From the Gut	Frontiers in Microbiology	Frontiers	https://doi.org/10.3389/fmicb.2020.513305
07/07/2022	No	Among live and dead bacteria, the optimization of sample collection and processing remains essential in recovering gut microbiota components	Frontiers in Microbiology	Frontiers	https://doi.org/10.3389/fmicb.2019.01606
07/07/2022	No	Tobacco smoking affects the salivary gram-positive bacterial population	Frontiers in public health	Frontiers	https://doi.org/10.3389/fpubh.2019.00196
07/07/2022	No	Running after ghosts: are dead bacteria the dark matter of the human gut microbiota?	Gut Microbes	Taylor & Francis	https://doi.org/10.1080/19490976.2021.1897208
07/07/2022	No	Peri-implantitis risk factors: A prospective evaluation	Journal of investigative and clinical dentistry	Wiley	https://doi.org/10.1111/jicd.12398
07/07/2022	No	A new protectant medium preserving bacterial viability after freeze drying	Microbiological research	Elsevier	https://doi.org/10.1016/j.micres.2020.126454
07/07/2022	Yes	Detection of Methanobrevobacter smithii and Methanobrevibacter oralis in Lower Respiratory Tract Microbiota	Microorganisms	MDPI	https://www.mdpi.com/2076-2607/8/12/1866#
07/07/2022	Yes	‘Gracilibacillus phocaeensis’ sp. nov., ‘Sediminibacillus massiliensis’ sp. nov. and ‘Virgibacillus ndiopensis’ sp. nov., three halophilic species isolated from salty human stools by culturomics	New microbes and new infections	Elsevier	https://doi.org/10.1016/j.nmni.2017.08.006
07/07/2022	Yes	Urinicoccus massiliensis gen. nov., sp. nov., a new bacterium isolated from a human urine sample from a 7-year-old boy hospitalized for dental care	New microbes and new infections	Elsevier	https://doi.org/10.1016/j.nmni.2019.100615
07/07/2022	Yes	Selenomonas felix sp. nov., a new bacterium isolated from human sputum	New microbes and new infections	Elsevier	https://doi.org/10.1016/j.nmni.2019.100567
07/07/2022	Yes	Parabacteroides bouchesdurhonensis sp. nov., a new bacterium isolated from the stool of a healthy adult	New microbes and new infections	Elsevier	https://doi.org/10.1016/j.nmni.2019.100639
07/07/2022	Yes	Clostridium transplantifaecale sp. nov., a new bacterium isolated from patient with recurrent Clostridium difficile infection	New microbes and new infections	Elsevier	https://doi.org/10.1016/j.nmni.2019.100598
07/07/2022	Yes	Brachybacterium timonense sp. nov., a new bacterium isolated from human sputum	New microbes and new infections	Elsevier	https://doi.org/10.1016/j.nmni.2019.100568
07/07/2022	Yes	Prevotella marseillensis sp. nov., a new bacterium isolated from a patient with recurrent Clostridium difficile infection	New microbes and new infections	Elsevier	https://doi.org/10.1016/j.nmni.2019.100606
07/07/2022	Yes	Corynebacterium pacaense sp. nov., Alistipes megaguti sp. nov., Alistipes provencensis sp. nov., 3 new bacteria isolated from fresh human stool specimens	New microbes and new infections	Elsevier	https://doi.org/10.1016/j.nmni.2019.100593
07/07/2022	Yes	Brachybacterium massiliense sp. nov., a new bacterium isolated from stool from a healthy Senegalese child	New microbes and new infections	Elsevier	http://dx.doi.org/10.1016/j.nmni.2019.100588
07/07/2022	Yes	Virgibacillus ndiopensis sp. nov., a new halophilic bacterium isolated from the stool of a healthy 11-year-old boy	New microbes and new infections	Elsevier	https://doi.org/10.1016/j.nmni.2019.100541
07/07/2022	Yes	Description of Gracilibacillus phocaeensis sp. nov., a new halophilic bacterium isolated from Senegalian human stool	New microbes and new infections	Elsevier	https://doi.org/10.1016/j.nmni.2020.100799
07/07/2022	Yes	Helcococcus massiliensis sp. nov., a new bacterial species isolated from the vaginal sample of a woman with bacterial vaginosis living in Dielmo, Senegal	New microbes and new infections	Elsevier	https://doi.org/10.1016/j.nmni.2018.06.002
07/07/2022	Yes	Arcanobacterium ihumii sp. nov., Varibaculum vaginae sp. nov. and Tessaracoccus timonensis sp. nov., isolated from vaginal swabs from healthy Senegalese women	New microbes and new infections	Elsevier	https://doi.org/10.1016/j.nmni.2019.100585
07/07/2022	No	Successful fecal microbiota transplantation in a patient suffering from irritable bowel syndrome and recurrent urinary tract infections	Open forum infectious diseases	Oxford Academic	https://doi.org/10.1093/ofid/ofz398
07/07/2022	No	Specific clones of Trichomonas tenax are associated with periodontitis	Plos One	PLoS	https://doi.org/10.1371/journal.pone.0213338
07/07/2022	No	Extensive culturomics of 8 healthy samples enhances metagenomics efficiency	Plos One	PLoS	https://doi.org/10.1371/journal.pone.0223543
07/07/2022	No	Metabarcoding analysis of eukaryotic microbiota in the gut of HIV-infected patients	Plos One	PLoS	https://doi.org/10.1371/journal.pone.0191913
07/07/2022	No	Peri-implantitis-associated methanogens: a preliminary report	Scientific Reports	Nature	https://doi.org/10.1038/s41598-018-27862-8
07/07/2022	No	Tobacco-smoking-related prevalence of methanogens in the oral fluid microbiota	Scientific Reports	Nature	https://doi.org/10.1038/s41598-018-27372-7
07/07/2022	No	Alcohol pretreatment of stools effect on culturomics	Scientific Reports	Nature	https://doi.org/10.1038/s41598-020-62068-x
07/07/2022	No	Metagenomic and culturomic analysis of gut microbiota dysbiosis during Clostridium difficile infection	Scientific Reports	Nature	https://doi.org/10.1038%2Fs41598-019-49189-8
07/07/2022	No	Optimization and standardization of the culturomics technique for human microbiome exploration	Scientific Reports	Nature	https://doi.org/10.1038/s41598-020-66738-8
07/07/2022	No	Culturomics and amplicon-based metagenomic approaches for the study of fungal population in human gut microbiota	Scientific Reports	Nature	https://doi.org/10.1038/s41598-017-17132-4
16/07/2022	No	Olsenella provencensis sp. nov., Olsenella phocaeensis sp. nov., and Olsenella mediterranea sp. nov. isolated from the human colon	Human Microbiome Journal	Elsevier	https://doi.org/10.1016/j.humic.2017.05.002
07/07/2022	No	Passive filtration, rapid scanning electron microscopy and MALDI-TOF MS for Treponema culture and identification from the oral cavity	Journal of Clinical Microbiology	ASM	https://doi.org/10.1128/JCM.00517-19
07/07/2022	Yes	Pseudoruminococcus massiliensis gen. nov., sp. nov., a new bacterium isolated from the human gut microbiota	New microbes and new infections	Elsevier	https://doi.org/10.1016/j.nmni.2019.100645
07/07/2022	Yes	Dialister massiliensis sp. nov., a new bacterium isolated from the human gut	New microbes and new infections	Elsevier	https://doi.org/10.1016/j.nmni.2020.100657
07/07/2022	Yes	Parabacteroides massiliensis sp. nov., a new bacterium isolated from a fresh human stool specimen	New microbes and new infections	Elsevier	https://doi.org/10.1016/j.nmni.2019.100602
07/07/2022	Yes	Genome sequence and description of Traorella massiliensis gen. nov., sp. nov., a new bacterial genus isolated from human left colon	New microbes and new infections	Elsevier	https://doi.org/10.1016/j.nmni.2019.100520
07/07/2022	Yes	“Tidjanibacter massiliensis” gen. nov., sp. nov., a new bacterial species isolated from the 1 human colon 2	New microbes and new infections	Elsevier	https://doi.org/10.1016/j.nmni.2016.12.010
07/07/2022	Yes	“Traorella massiliensis” gen. nov., sp. nov., a new bacterial species isolated from the left 1 colon of a 76-year-old woman 2	New microbes and new infections	Elsevier	https://doi.org/10.1016/j.nmni.2016.12.009
07/07/2022	Yes	Non-contiguous finished genome sequence and description of Fusobacterium massiliense 1 sp. nov. isolated from the human duodenum	New microbes and new infections	Elsevier	https://doi.org/10.1016/j.nmni.2016.12.003
07/07/2022	Yes	Massilioclostridium coli gen. nov., sp. nov., a new member of the Clostridiaceae family isolated from the left colon of a 27-year-old woman	New microbes and new infections	Elsevier	https://doi.org/10.1016/j.nmni.2017.01.004
08/07/2022	Yes	Varibaculum timonense sp. nov., a new bacterial species isolated from human stool sample	New microbes and new infections	Elsevier	https://doi.org/10.1016/j.nmni.2019.100575
07/07/2022	Yes	Corynebacterium bouchesdurhonense sp. nov., and Corynebacterium provencense sp. nov., two new species isolated from obese patients	New microbes and new infections	Elsevier	https://doi.org/10.1016/j.nmni.2019.100581
07/07/2022	Yes	‘Angelakisella massiliensis’ gen. nov., sp. nov., a new bacterial species isolated from human ileum	New microbes and new infections	Elsevier	https://doi.org/10.1016/j.nmni.2017.01.003
07/07/2022	Yes	‘Duodenibacillus massiliensis’ gen. nov., sp. nov., a new species identified in human duodenum	New microbes and new infections	Elsevier	https://doi.org/10.1016/j.nmni.2016.11.024
08/07/2022	Yes	‘Colibacter massiliensis’ gen. nov., sp. nov., a new bacterial species isolated from human left colon	New microbes and new infections	Elsevier	https://doi.org/10.1016/j.nmni.2016.11.018
07/07/2022	Yes	‘Ileibacterium massiliense’gen. nov., sp. nov., a new bacterial species isolated from human ileum of a patient with Crohn disease	New microbes and new infections	Elsevier	https://doi.org/10.1016/j.nmni.2016.11.022
07/07/2022	Yes	Genome sequence and description of Bacteroides bouchesdurhonensis sp. nov., a new anaerobic bacterium isolated from the human gut	New microbes and new infections	Elsevier	https://doi.org/10.1016/j.nmni.2019.100571
07/07/2022	Yes	Olsenella timonensis sp. nov., a new bacteria species isolated from the human gut microbiota	New microbes and new infections	Elsevier	https://doi.org/10.1016/j.nmni.2019.100610
07/07/2022	Yes	Massilicoli timonensis sp. nov., a new bacterium isolated from the human microbiota	New microbes and new infections	Elsevier	https://doi.org/10.1016/j.nmni.2019.100592
07/07/2022	Yes	Noncontiguous finished genome sequence and description of Mediterranea massiliensis gen. nov., sp. nov., a new member of the Bacteroidaceae family isolated from human colon	New microbes and new infections	Elsevier	https://doi.org/10.1016/j.nmni.2017.11.009
07/07/2022	Yes	Corynebacterium urinapleomorphum sp. nov., a new bacterial species isolated from human urine sample	New microbes and new infections	Elsevier	https://doi.org/10.1016/j.nmni.2019.100576
07/07/2022	Yes	‘Caecibacter massiliensis’ gen. nov., sp. nov., isolated from human right colon	New microbes and new infections	Elsevier	https://doi.org/10.1016/j.nmni.2016.11.021
07/07/2022	Yes	‘Colidextribacter massiliensis’ gen. nov., sp. nov., isolated from human right colon	New microbes and new infections	Elsevier	https://doi.org/10.1016/j.nmni.2016.11.023
07/07/2022	Yes	‘Merdibacter massiliensis’ gen. nov., sp. nov., isolated from human ileum	New microbes and new infections	Elsevier	https://doi.org/10.1016/j.nmni.2016.11.017
07/07/2022	Yes	Genome sequence and description of Urinicoccus timonensis gen. nov., sp. nov., a new bacterium isolated from a human stool sample	New microbes and new infections	Elsevier	https://doi.org/10.1016/j.nmni.2020.100720
07/07/2022	Yes	Description of Clostridium cagae sp. nov., Clostridium rectalis sp. nov. and Hathewaya massiliensis sp. nov., new anaerobic bacteria isolated from human stool samples	New microbes and new infections	Elsevier	https://doi.org/10.1016/j.nmni.2020.100719
07/07/2022	Yes	Massilistercora timonensis gen. nov., sp. nov., a new bacterium isolated from the human microbiota	New microbes and new infections	Elsevier	https://doi.org/10.1016/j.nmni.2020.100664
07/07/2022	Yes	Anaerococcus marasmi sp. nov., a new bacterium isolated from human gut microbiota	New microbes and new infections	Elsevier	https://doi.org/10.1016/j.nmni.2020.100655
07/07/2022	Yes	Massilimicrobiota timonensis gen. nov., sp. nov., a new bacterium isolated from the human gut microbiota	New microbes and new infections	Elsevier	https://doi.org/10.1016/j.nmni.2019.100574
07/07/2022	No	Draft genome and description of Merdibacter massiliensis gen. nov., sp. nov., a new bacterium genus isolated from the human ileum	Scientific Reports	Nature	https://doi.org/10.1038/s41598-019-44343-8
07/07/2022	No	Colibacter massiliensis gen. nov. sp. nov., a novel Gram-stain-positive anaerobic diplococcal bacterium, isolated from the human left colon	Scientific Reports	Nature	https://doi.org/10.1038/s41598-019-53791-1
07/07/2022	No	Anaerococcus jeddahensis sp. nov., a New Bacterial Species Isolated From Healthy Nomadic Bedouin Woman From Saudi Arabia	Current microbiology	Springer Nature	https://doi.org/10.1007/s00284-018-1538-5
07/07/2022	No	Diet influences levels of plasma lipopolysaccharide [LPS] and its soluble receptor [sCD14] in Saudis	Journal of the Pakistan Medical Association	JPMA	https://doi.org/10.5455/jpma.28279
07/07/2022	Yes	Taxono-genomics and description of Gordonibacter massiliensis sp. nov., a new bacterium isolated from stool of healthy patient	New microbes and new infections	Elsevier	https://doi.org/10.1016/j.nmni.2019.100624
07/07/2022	Yes	Description of ‘Arabia massiliensis’ gen. nov., sp. nov.,‘Gordonibacter massiliensis’ sp. nov., and ‘Bacilliculturomica massiliensis’ gen. nov., sp. nov., isolated from a faecal specimen of a 50-year-old Saudi Bedouin woman	New microbes and new infections	Elsevier	https://doi.org/10.1016/j.nmni.2017.05.011
07/07/2022	Yes	Comparison of the gut microbiota of obese individuals from different geographic origins	New microbes and new infections	Elsevier	https://doi.org/10.1016/j.nmni.2018.11.005
07/07/2022	Yes	‘Beduinella massiliensis’, gen. nov., sp. nov. a new genus representing a new family in the phylum Firmicutes, and proposal of Beduinellaceae fam. nov.	New microbes and new infections	Elsevier	https://doi.org/10.1016/j.nmni.2016.07.012
07/07/2022	Yes	Treponema species enrich the gut microbiota of traditional rural populations but are absent from urban individuals	New microbes and new infections	Elsevier	https://doi.org/10.1016/j.nmni.2018.10.009
08/07/2022	No	Rise of Microbial Culturomics: Noncontiguous Finished Genome Sequence and Description of Beduini massiliensis gen. nov., sp. nov.	Omics : a journal of integrative biology	Mary Ann Liebert	https://doi.org/10.1089/omi.2015.0143
07/07/2022	No	Microbial Culturomics to Map Halophilic Bacterium in Human Gut: Genome Sequence and Description of Oceanobacillus jeddahense sp. nov.	Omics : a journal of integrative biology	Mary Ann Liebert	https://doi.org/10.1089/omi.2016.0004
07/07/2022	No	Impact of smoking cessation, coffee and bread consumption on the intestinal microbial composition among Saudis: A cross-sectional study	Plos One	PLoS	https://doi.org/10.1371/journal.pone.0230895
07/07/2022	No	Gut microbiome and dietary patterns in different Saudi populations and monkeys	Scientific Reports	Nature	https://doi.org/10.1038/srep32191
08/07/2022	No	Genome sequence of Oceanobacillus picturae strain S1, an halophilic bacterium first isolated in human gut	Standards in genomic sciences	DOAJ	https://doi.org/10.1186/s40793-015-0081-2
07/07/2022	No	Non-contiguous finished genome sequence and description of Corynebacterium jeddahense sp. nov.	Standards in genomic sciences	DOAJ	http://doi.org/10.4056/sigs.5561028
07/07/2022	No	Non contiguous-finished genome sequence and description of Clostridium jeddahense sp. nov.	Standards in genomic sciences	DOAJ	http://doi.org/10.4056/sigs.5571026
07/07/2022	No	Antibiotic use for respiratory infections among Hajj pilgrims: A cohort survey and review of the literature	Travel Medicine and Infectious Disease	Elsevier	https://doi.org/10.1016/j.tmaid.2019.06.007
15/02/2023	No	Respiratory Viruses and Bacteria among Pilgrims during the 2013 Hajj	Emerging Infectious Diseases	CDC	https://doi.org/10.3201/eid2011.140600
15/02/2023	No	Lack of MERS Coronavirus but Prevalence of Influenza Virus in French Pilgrims after 2013 Hajj	Emerging Infectious Diseases	CDC	https://doi.org/10.3201/eid2004.131708
07/07/2022	No	The dynamics and interactions of respiratory pathogen carriage among French pilgrims during the 2018 Hajj	Emerging Microbes & Infections	Taylor & Francis	https://doi.org/10.1080/22221751.2019.1693247
07/07/2022	Yes	Comparative genomics of two Shewanella xiamenensis strains isolated from a pilgrim before and during travels to the Hajj	Gut Pathogens	Springer Nature	https://doi.org/10.1186/s13099-021-00404-w
07/07/2022	Yes	High Prevalence of Mycoplasma faucium DNA in the Human Oropharynx	Journal of Clinical Microbiology	ASM	https://doi.org/10.1128/JCM.02068-15
07/07/2022	No	Comparison of nasal swabs with throat swabs for the detection of respiratory viruses by real-time reverse transcriptase PCR in adult Hajj pilgrims	The Journal of infection	BIA	http://dx.doi.org/10.1016/j.jinf.2014.08.011
07/07/2022	No	Respiratory tract infections among French Hajj pilgrims from 2014 to 2017	Scientific Reports	Nature	https://doi.org/10.1038/s41598-019-54370-0
07/07/2022	Yes	Tropheryma whipplei associated with diarrhoea in young children	Clinical microbiology and infection	ESCMID	http://dx.doi.org/10.1016/j.cmi.2016.07.005
07/07/2022	No	Does Tropheryma whipplei contribute to travelers' diarrhea?: A PCR analysis of paired stool samples in French travelers to Senegal	Travel Medicine and Infectious Disease	Elsevier	http://dx.doi.org/10.1016/j.tmaid.2014.01.009
07/07/2022	No	Marseille scoring system for empiric treatment of infective endocarditis	European journal of clinical microbiology & infectious diseases	Springer	http://dx.doi.org/10.1007/s10096-017-3177-3
07/07/2022	No	Acute Q Fever Endocarditis: A Paradigm Shift Following the Systematic Use of Transthoracic Echocardiography During Acute Q Fever	Clinical infectious diseases	Oxford Academic	https://doi.org/10.1093/cid/ciz120
07/07/2022	Yes	Evolution From Acute Q Fever to Endocarditis Is Associated With Underlying Valvulopathy and Age and Can Be Prevented by Prolonged Antibiotic Treatment	Clinical infectious diseases	Oxford Academic	https://doi.org/10.1093/cid/cit419
07/07/2022	No	Antiphospholipid antibodies proposed in the diagnosis of infective endocarditis	Clinical infectious diseases	Oxford Academic	https://doi.org/10.1093/cid/cit419
07/07/2022	No	Doxycycline assay hair samples for testing long-term compliance treatment	The Journal of infection	BIA	http://dx.doi.org/10.1016/j.jinf.2015.08.003
07/07/2022	No	Carbapenem Resistance and Acinetobacter baumannii in Senegal: The Paradigm of a Common Phenomenon in Natural Reservoirs	Plos One	PLoS	https://doi.org/10.1371/journal.pone.0039495
07/07/2022	No	Detection of Acinetobacter baumannii in human head and body lice from Ethiopia and identification of new genotypes	International Journal of infectious Diseases	Elsevier	https://doi.org/10.1016/j.ijid.2012.05.1024
07/07/2022	No	Detection of a knockdown resistance mutation associated with permethrin resistance in the body louse Pediculus humanus corporis by use of melting curve analysis genotyping	Journal of Clinical Microbiology	ASM	https://doi.org/10.1128/JCM.00808-12
07/07/2022	No	Distinguishing body lice from head lice by multiplex real-time PCR analysis of the Phum_PHUM540560 gene	Plos One	PLoS	https://doi.org/10.1371/journal.pone.0058088
07/07/2022	No	Effect of permethrin-impregnated underwear on body lice in sheltered homeless persons: a randomized controlled trial	JAMA Dermatology	Jama	https://doi.org/10.1001/jamadermatol.2013.6398
16/07/2022	Yes	Host switching of human lice to new world monkeys in South America	Infection, Genetics and Evolution	Elsevier	https://doi.org/10.1016/j.meegid.2016.02.008
07/07/2022	Yes	Epidemiology of respiratory pathogen carriage in the homeless population within two shelters in Marseille, France, 2015–2017: cross sectional 1-day surveys	Clinical microbiology and infection	ESCMID	https://doi.org/10.1016/j.cmi.2018.04.032
07/07/2022	No	Low prevalence of resistance genes in sheltered homeless population in Marseille, France, 2014–2018	Infection and Drug Resistance	Dovepress	https://doi.org/10.2147/IDR.S202048
16/07/2022	No	Pattern of infections in French and migrant homeless hospitalised at Marseille infectious disease units, France: A retrospective study, 2017–2018	Travel Medicine and Infectious Disease	Elsevier	https://doi.org/10.1016/j.tmaid.2020.101768
07/07/2022	No	Molecular Evidence of Bacteria in Clothes Lice Collected from Homeless People Living in Shelters in Marseille	Vector borne and zoonotic diseases	Mary Ann Liebert	https://doi.org/10.1089/vbz.2019.2603
07/07/2022	No	Epidemiological serosurvey and molecular characterization of sexually transmitted infections among 1890 sheltered homeless people in Marseille: Cross-sectional one day-surveys (2000–2015)	The Journal of infection	BIA	https://doi.org/10.1016/j.jinf.2020.11.026
07/07/2022	No	Murine typhus in the homeless	Comparative Immunology Microbiology and Infectious Diseases	ScienceDirect	http://dx.doi.org/10.1016/j.cimid.2011.09.008
07/07/2022	No	Respiratory viruses within homeless shelters in Marseille, France	BMC Research Notes	Springer Nature	http://www.ncbi.nlm.nih.gov/pubmed/24499605
07/07/2022	No	Tropheryma whipplei prevalence strongly suggests human transmission in homeless shelters	International Journal of Infectious Diseases	Elsevier	http://dx.doi.org/10.1016/j.ijid.2012.05.1033
15/02/2023	Yes	Bartonella quintana in head louse nits	FEMS Immunology & Medical Microbiology	ScienceDirect	http://dx.doi.org/10.1111/j.1574-695x.2011.00804.x
07/07/2022	No	Abnormal Weight Gain and Gut Microbiota Modifications Are Side Effects of Long-Term Doxycycline and Hydroxychloroquine Treatment	Antimicrobial Agents and Chemotherapy logo	ASM	https://doi.org/10.1128/AAC.02437-14
07/07/2022	Yes	Vitamin D and Prolonged Treatment with Photosensitivity-Associated Antibiotics	Antimicrobial Agents and Chemotherapy logo	ASM	https://doi.org/10.1128/AAC.01969-13
07/07/2022	No	Development and Validation of a Microarray for the Investigation of the CAZymes Encoded by the Human Gut Microbiome	Plos One	PLoS	https://doi.org/10.1371/journal.pone.0084033
07/07/2022	No	Gut microbiota associated with HIV infection is significantly enriched in bacteria tolerant to oxygen	BMJ Open Gastroenterology	Springer Nature	http://dx.doi.org/10.1136/bmjgast-2016-000080
08/07/2022	No	Tropheryma whipplei: A Common Bacterium in Rural Senegal	PLoS Neglected Tropical Diseases	PLoS	https://doi.org/10.1371/journal.pntd.0001403
08/07/2022	No	Molecular Detection of Eukaryotes in a Single Human Stool Sample from Senegal	PLOS One	PLoS	https://doi.org/10.1371/journal.pone.0040888
08/07/2022	No	Non-contiguous finished genome sequence and description of Anaerococcus senegalensis sp. nov.	Standards in Genomic Sciences	DOAJ	https://doi.org/10.4056/sigs.2415480
08/07/2022	No	Plant and Fungal Diversity in Gut Microbiota as Revealed by Molecular and Culture Investigations	PLOS One	PLoS	https://doi.org/10.1371/journal.pone.0059474.t005
08/07/2022	No	Non contiguous-finished genome sequence and description of Bacillus timonensis sp. nov.	Standards in Genomic Sciences	DOAJ	https://doi.org/10.4056/sigs.2776064
08/07/2022	No	Non-contiguous finished genome sequence and description of Alistipes timonensis sp. nov.	Standards in Genomic Sciences	DOAJ	https://doi.org/10.4056/sigs.2685971
08/07/2022	No	Non-contiguous finished genome sequence and description of Clostridium senegalense sp. nov.	Standards in Genomic Sciences	DOAJ	https://doi.org/10.4056/sigs.2766062
08/07/2022	No	Genome sequence and description of Alistipes senegalensis sp. nov	Standards in Genomic Sciences	DOAJ	https://doi.org/10.4056/sigs.2625821
08/07/2022	Yes	Microbial culturomics: paradigm shift in the human gut microbiome study	Clinical Microbiology and Infection	ESCMID	https://doi.org/10.1111/1469-0691.12023
08/07/2022	No	High-level colonisation of the human gut by Verrucomicrobia following broad-spectrum antibiotic treatment	International Journal of Antimicrobial Agents	Elsevier	https://doi.org/10.1016/j.ijantimicag.2012.10.012
08/07/2022	No	Non-contiguous finished genome sequence and description of Paenibacillus senegalensis sp. nov.	Standards in Genomic Sciences	DOAJ	https://doi.org/10.4056/sigs.3056450
08/07/2022	No	Non contiguous-finished genome sequence and description of Peptoniphilus timonensis sp. nov.	Standards in Genomic Sciences	DOAJ	https://doi.org/10.4056/sigs.2956294
08/07/2022	No	The gut microbiota of apatient with resistanttuberculosis is morecomprehensively studiedby culturomics than bymetagenomics	Clinical Microbiology and Infection	ESCMID	https://doi.org/10.1007/s10096-012-1787-3
08/07/2022	No	Genome sequence and description of Aeromicrobium massiliense sp. nov.	Standards in Genomic Sciences	DOAJ	https://doi.org/10.4056/sigs.3306717
08/07/2022	No	Non-contiguous finished genome sequence and description of Brevibacterium senegalense sp. nov.	Standards in Genomic Sciences	DOAJ	https://doi.org/10.4056/sigs.3256677
08/07/2022	No	Non-contiguous finished genome sequence and description of Kurthia massiliensis sp. nov.	Standards in Genomic Sciences	DOAJ	https://doi.org/10.4056/sigs.3206554
08/07/2022	No	Non-contiguous finished genome sequence and description of Herbaspirillum massiliense sp. nov.	Standards in Genomic Sciences	DOAJ	https://doi.org/10.4056/sigs.3086474
08/07/2022	No	Non contiguous-finished genome sequence and description of Cellulomonas massiliensis sp. nov.	Standards in Genomic Sciences	DOAJ	https://doi.org/10.4056/sigs.3316719
08/07/2022	No	The Genomic Standards Consortium Non contiguous-finished genome sequence and descrip-tion of Enterobacter massiliensis sp. nov.	Standards in Genomic Sciences	DOAJ	https://doi.org/10.4056/sigs.3396830
08/07/2022	No	Non contiguous-finished genome sequence and description of Peptoniphilus senegalensis sp. nov.	Standards in Genomic Sciences	DOAJ	https://doi.org/10.4056/sigs.3366764
08/07/2022	No	Non contiguous-finished genome sequence and description of Senegalemassilia anaerobia gen. nov., sp. nov.	Standards in Genomic Sciences	DOAJ	https://doi.org/10.4056/sigs.3246665
08/07/2022	No	Culturomics identified 11 new bacterial species from a single anorexia nervosa stool sample	European Journal of Clinical Microbiology & Infectious Diseases	Springer	https://doi.org/10.1007/s10096-013-1900-2
08/07/2022	No	Molecular Studies Neglect Apparently Gram-Negative Populations in the Human Gut Microbiota	Journal of Clinical Microbiology	ASM	https://doi.org/10.1128/JCM.00473-13
08/07/2022	No	Non contiguous-finished genome sequence and description of Enorma massiliensis gen. nov., sp. nov., a new member of the Family Coriobacteriaceae	Standards in Genomic Sciences	DOAJ	https://doi.org/10.4056/sigs.3426906
08/07/2022	No	Genome sequence and description of Timonella senegalensis gen. nov., sp. nov., a new member of the suborder Micrococcinae	Standards in Genomic Sciences	DOAJ	https://doi.org/10.4056/sigs.3476977
08/07/2022	No	Non contiguous-finished genome sequence and description of Dielma fastidiosa gen. nov., sp. nov., a new member of the Family Erysipelotrichaceae	Standards in Genomic Sciences	DOAJ	https://doi.org/10.4056/sigs.3567059
08/07/2022	Yes	Non-contiguous finished genome sequence and description of Bacillus massilioanorexius sp. nov.	Standards in Genomic Sciences	DOAJ	https://doi.org/10.4056/sigs.4087826
08/07/2022	No	Non-contiguous finished genome sequence and description of Kallipyga massiliensis gen. nov., sp. nov., a new member of the family Clostridiales Incertae Sedis XI	Standards in Genomic Sciences	DOAJ	https://doi.org/10.4056/sigs.4047997
08/07/2022	No	Non-contiguous finished genome sequence and description of Nosocomiicoccus massiliensis sp. Nov	Standards in Genomic Sciences	DOAJ	https://doi.org/10.4056/sigs.4378121
08/07/2022	No	Non-contiguous finished genome sequence and description of Holdemania massiliensis sp. Nov	Standards in Genomic Sciences	DOAJ	https://doi.org/10.4056/sigs.4628316
08/07/2022	No	Non-contiguous finished genome sequence and description of Oceanobacillus massiliensis sp. Nov	Standards in Genomic Sciences	DOAJ	https://doi.org/10.4056/sigs.4267953
08/07/2022	No	Culturomics and pyrosequencing evidence of the reduction in gutmicrobiota diversity in patients with broad-spectrum antibiotics	International Journal of Antimicrobial Agents	Elsevier	https://doi.org/10.1016/j.ijantimicag.2014.04.020
08/07/2022	No	Gut microeukaryotes during anorexia nervosa: a case report	BMC Research Notes	Springer Nature	https://doi.org/10.1186/1756-0500-7-33
08/07/2022	No	Non-contiguous finished genome sequence and description of Alistipes ihumii sp. Nov	Standards in Genomic Sciences	DOAJ	https://doi.org/10.4056/sigs.4698398
08/07/2022	No	Non-contiguous finished genome sequence and description of Kurthia senegalensis sp. Nov	Standards in Genomic Sciences	DOAJ	https://doi.org/10.4056/sigs.5078947
08/07/2022	No	Non-contiguous finished genome sequence and description of Collinsella massiliensis sp. Nov	Standards in Genomic Sciences	DOAJ	https://doi.org/10.4056/sigs.5399696
08/07/2022	No	Genome sequence and description of Corynebacterium ihumii sp. Nov	Standards in Genomic Sciences	DOAJ	https://doi.org/10.4056/sigs.5149006
08/07/2022	No	Genome sequence and description of Bacteroides timonensis sp. Nov	Standards in Genomic Sciences	DOAJ	https://doi.org/10.4056/sigs.5389564
08/07/2022	No	Genome sequence and description of Nesterenkonia massiliensis sp. nov. strain NP1(T.)	Standards in Genomic Sciences	DOAJ	https://doi.org/10.4056/sigs.5631022
08/07/2022	No	Non contiguous-finished genome sequence and description of Clostridium jeddahense sp. Nov	Standards in Genomic Sciences	DOAJ	https://doi.org/10.4056/sigs.5571026
08/07/2022	No	Non-contiguous finished genome sequence and description of Clostridium ihumii sp. Nov	Standards in Genomic Sciences	DOAJ	https://doi.org/10.1186/s40793-015-0025-x
07/07/2022	No	Non contiguous-finished genome sequence and description of Bacillus jeddahensis sp. Nov	Standards in Genomic Sciences	DOAJ	https://doi.org/10.1186/s40793-015-0024-y
07/07/2022	No	Non-contiguous finished genome sequence and description of Clostridium saudii sp. Nov	Standards in Genomic Sciences	DOAJ	https://doi.org/10.1186/1944-3277-9-8
08/07/2022	No	Genome sequence and description of Pantoea septica strain FF5	Standards in Genomic Sciences	DOAJ	https://doi.org/10.1186/s40793-015-0083-0
08/07/2022	No	High-quality genome sequence and description of Bacillus dielmoensis strain FF4T sp. nov.	Standards in Genomic Sciences	DOAJ	https://doi.org/10.1186/s40793-015-0019-8
08/07/2022	No	Whole-genome assembly of Akkermansia muciniphila sequenced directly from human stool	Biology Direct	Springer Nature	https://doi.org/10.1186/s13062-015-0041-1
07/07/2022	No	Comparison of the gut microbiota of people in France and Saudi Arabia	Nature Nutrition & Diabetes	Nature	https://doi.org/10.1038/nutd.2015.3
08/07/2022	Yes	Bacillus rubiinfantis sp. nov. strain mt2(T), a new bacterial species isolated from human gut	New Microbes and New Infections	Elsevier	https://doi.org/10.1016/j.nmni.2015.09.008
08/07/2022	Yes	Bacillus niameyensis sp. nov., a new bacterial species isolated from human gut	New Microbes and New Infections	Elsevier	https://doi.org/10.1016/j.nmni.2015.09.011
08/07/2022	Yes	Noncontiguous finished genome sequence and description of Virgibacillus massiliensis sp. nov., a moderately halophilic bacterium isolated from human gut	New Microbes and New Infections	Elsevier	https://doi.org/10.1016/j.nmni.2015.09.012
08/07/2022	Yes	Virgibacillus senegalensis sp. nov., a new moderately halophilic bacterium isolated from human gut	New Microbes and New Infections	Elsevier	https://doi.org/10.1016/j.nmni.2015.09.014
08/07/2022	No	Clostridium polynesiense sp. nov., a new member of the human gut microbiota in French Polynesia	Anaerobe	Elsevier	https://doi.org/10.1016/j.anaerobe.2015.10.004
08/07/2022	Yes	High-quality genome sequence and description of Bacillus ndiopicus strain FF3(T) sp. Nov	New Microbes and New Infections	Elsevier	https://doi.org/10.1016/j.nmni.2015.10.009
08/07/2022	No	Genome sequence of Oceanobacillus picturae strain S1, an halophilic bacterium first isolated in human gut	Standards in Genomic Sciences	DOAJ	https://doi.org/10.1186/s40793-015-0081-2
08/07/2022	No	Increased Gut Redox and Depletion of Anaerobic and Methanogenic Prokaryotes in Severe Acute Malnutrition	Nature Scientific Reports	Nature	https://doi.org/10.1038/srep26051
08/07/2022	Yes	Noncontiguous finished genome sequence and description of Gabonia massiliensis gen. nov., sp. nov.	New Microbes and New Infections	Elsevier	https://doi.org/10.1016/j.nmni.2015.11.002
08/07/2022	Yes	Noncontiguous finished genome sequence and description of Kallipyga gabonensis sp. Nov	New Microbes and New Infections	Elsevier	https://doi.org/10.1016/j.nmni.2015.11.007
08/07/2022	No	Microvirga massiliensis sp. nov., the human commensal with the largest genome	MicrobiologyOpen	Wiley	https://doi.org/10.1002/mbo3.329
08/07/2022	Yes	Noncontiguous finished genome sequence and description of Bacillus andreraoultii strain SIT1(T) sp. Nov	New Microbes and New Infections	Elsevier	https://doi.org/10.1016/j.nmni.2015.12.005
08/07/2022	Yes	Genome sequence and description of Anaerosalibacter massiliensis sp. nov.	New Microbes and New Infections	Elsevier	https://doi.org/10.1016/j.nmni.2016.01.002
08/07/2022	Yes	Massilibacterium senegalense gen. nov., sp. nov., a new bacterial genus isolated from the human gut	New Microbes and New Infections	Elsevier	https://doi.org/10.1016/j.nmni.2016.01.010
08/07/2022	Yes	Noncontiguous finished genome sequence and description of Paenibacillus ihumii sp. nov. strain AT5	New Microbes and New Infections	Elsevier	https://doi.org/10.1016/j.nmni.2016.01.013
08/07/2022	Yes	Drancourtella massiliensis gen. nov., sp. nov. isolated from fresh healthy human fecal sample from South France	New Microbes and New Infections	Elsevier	https://doi.org/10.1016/j.nmni.2016.02.002
08/07/2022	Yes	Genome sequence and description of Desnuesiella massiliensis gen. nov., sp. nov. a new member of family Clostridiaceae	New Microbes and New Infections	Elsevier	https://doi.org/10.1016/j.nmni.2016.03.003
08/07/2022	Yes	“Lascolabacillus massiliensis”: a new species isolated from the human gut	New Microbes and New Infections	Elsevier	https://doi.org/10.1016/j.nmni.2016.03.002
08/07/2022	Yes	Romboutsia timonensis, a new species isolated from human gut	New Microbes and New Infections	Elsevier	https://doi.org/10.1016/j.nmni.2016.04.001
08/07/2022	Yes	“Bariatricus massiliensis” as a new bacterial species from human gut microbiota	New Microbes and New Infections	Elsevier	https://doi.org/10.1016/j.nmni.2016.04.003
08/07/2022	Yes	Anaeromassilibacillus senegalensis gen. nov., sp. nov., isolated from the gut of a child with kwashiorkor	New Microbes and New Infections	Elsevier	https://doi.org/10.1016/j.nmni.2016.04.007
08/07/2022	Yes	‘Olegusella massiliensis’ strain KHD7, a new bacterial genus isolated from the female genital tract	New Microbes and New Infections	Elsevier	https://doi.org/10.1016/j.nmni.2016.04.008
08/07/2022	No	Culture of previously uncultured members of the human gut microbiota by culturomics	Nature Microbiology	Nature	https://doi.org/10.1038/NMICROBIOL.2016.203
08/07/2022	Yes	Tessaracoccus massiliensis sp. nov., a new bacterial species isolated from the human gut	New Microbes and New Infections	Elsevier	https://doi.org/10.1016/j.nmni.2016.05.002
08/07/2022	Yes	Christensenella massiliensis, a new bacterial species isolated from the human gut	New Microbes and New Infections	Elsevier	https://doi.org/10.1016/j.nmni.2016.04.014
08/07/2022	Yes	“Emergencia timonensis,” a new bacterium isolated from the stool of a healthy patient	New Microbes and New Infections	Elsevier	https://doi.org/10.1016/j.nmni.2016.05.001
08/07/2022	Yes	“Actinomyces ihumii,” a new bacterial species isolated from the digestive microbiota of a HIV-infected patient	New Microbes and New Infections	Elsevier	https://doi.org/10.1016/j.nmni.2016.04.013
08/07/2022	Yes	“Massiliomicrobiota timonensis,” a new bacterial species isolated from the human gut	New Microbes and New Infections	Elsevier	https://doi.org/10.1016/j.nmni.2016.05.003
08/07/2022	Yes	Haloferax massiliensis sp. nov., the first human-associated halophilic archaea	New Microbes and New Infections	Elsevier	https://doi.org/10.1016/j.nmni.2016.05.007
08/07/2022	Yes	“Senegalia massiliensis,” a new bacterium isolated from the human gastrointestinal tract	New Microbes and New Infections	Elsevier	https://doi.org/10.1016/j.nmni.2016.05.005
08/07/2022	Yes	“Africanella massiliensis,” a new bacterial genus isolated from human gut microbiota	New Microbes and New Infections	Elsevier	https://doi.org/10.1016/j.nmni.2016.05.008
08/07/2022	Yes	“Bacillus mediterraneensis,” a new bacterial species isolated from human gut microbiota	New Microbes and New Infections	Elsevier	https://doi.org/10.1016/j.nmni.2016.05.006
08/07/2022	Yes	Numidum massiliense gen. nov., sp. nov., a new member of the Bacillaceae family isolated from the human gut	New Microbes and New Infections	Elsevier	https://doi.org/10.1016/j.nmni.2016.05.009
08/07/2022	Yes	Actinomyces urinae sp. nov., isolated from 13-year-old girl affected by nephritic syndrome	New Microbes and New Infections	Elsevier	https://doi.org/10.1016/j.nmni.2016.05.013
08/07/2022	Yes	Christensenella timonensis, a new bacterial species isolated from the human gut	New Microbes and New Infections	Elsevier	https://doi.org/10.1016/j.nmni.2016.05.010
08/07/2022	Yes	‘Clostridium massiliodielmoense’, a new species isolated from the human gut microbiota	New Microbes and New Infections	Elsevier	https://doi.org/10.1016/j.nmni.2016.05.014
08/07/2022	Yes	‘Eisenbergiella massiliensis’, a new species isolated from human stool collected after bariatric surgery	New Microbes and New Infections	Elsevier	https://doi.org/10.1016/j.nmni.2016.05.015
08/07/2022	Yes	‘Negativicoccus massiliensis’, a new species identified from human stool from an obese patient after bariatric surgery	New Microbes and New Infections	Elsevier	https://doi.org/10.1016/j.nmni.2016.05.018
08/07/2022	Yes	‘Neglecta timonensis’ gen. nov., sp. nov., a new human-associated species	New Microbes and New Infections	Elsevier	https://doi.org/10.1016/j.nmni.2016.05.016
08/07/2022	Yes	‘Lascolabacter vaginalis’ strain KHD1, a new bacterial species cultivated from human female genital tract	New Microbes and New Infections	Elsevier	https://doi.org/10.1016/j.nmni.2016.05.017
08/07/2022	Yes	‘Peptoniphilus raoultii’ sp. nov., a new species isolated from human female genital tract	New Microbes and New Infections	Elsevier	https://doi.org/10.1016/j.nmni.2016.05.019
08/07/2022	No	Gut microbiota associated with HIV infection is significantly enriched in bacteria tolerant to oxygen	Open Gastroenterology	BMJ	https://doi.org/10.1136/bmjgast-2016-000080
08/07/2022	Yes	Anaerococcus urinomassiliensis sp. nov., isolated from a urine sample of a 17-year-old boy affected by autoimmune hepatitis and membranoproliferative glomerulonephritis	New Microbes and New Infections	Elsevier	https://doi.org/10.1016/j.nmni.2016.06.001
08/07/2022	Yes	‘Bacteroides mediterraneensis’ sp. nov., a new human-associated bacterium isolated from ileum specimen	New Microbes and New Infections	Elsevier	https://doi.org/10.1016/j.nmni.2016.06.003
08/07/2022	Yes	‘Mediterranea massiliensis’ gen. nov., sp. nov., a new human-associated bacterium isolated from the right and left colon lavage of a 58-year-old patient	New Microbes and New Infections	Elsevier	https://doi.org/10.1016/j.nmni.2016.06.002
08/07/2022	Yes	‘Marseilla massiliensis’ gen. nov., sp. nov., isolated from human right colon	New Microbes and New Infections	Elsevier	https://doi.org/10.1016/j.nmni.2016.06.005
16/07/2022	No	“Bacillus massilionigeriensis”, a new bacterial species isolated from the human gut microbiota	Human Microbiome Journal	Elsevier	https://doi.org/10.1016/j.humic.2016.06.001
08/07/2022	Yes	‘Peptoniphilus vaginalis’ sp. nov., a new species isolated from human female genital tract	New Microbes and New Infections	Elsevier	https://doi.org/10.1016/j.nmni.2016.06.008
08/07/2022	Yes	‘Phocea massiliensis’ a new bacterial species isolated from the human gut	New Microbes and New Infections	Elsevier	https://doi.org/10.1016/j.nmni.2016.06.009
08/07/2022	Yes	‘Culturomica massiliensis’, a new bacterium isolated from the human gut	New Microbes and New Infections	Elsevier	https://doi.org/10.1016/j.nmni.2016.06.010
08/07/2022	No	Description of Gabonibactermassiliensis gen. nov.,sp. nov., a New Memberof the Family Porphyromonadaceae Isolated from the Human Gut Microbiota	Current Microbiology	Springer Nature	https://doi.org/10.1007/s00284-016-1137-2
08/07/2022	Yes	“Varibaculum massiliense” sp. nov., a new bacterial species isolated from human urine	New Microbes and New Infections	Elsevier	https://doi.org/10.1016/j.nmni.2016.06.011
08/07/2022	No	Anaerococcus rubiinfantis sp. nov., isolated from the gut microbiota of a Senegalese infant with severe acute malnutrition	Anaerobe	Elsevier	https://doi.org/10.1016/j.anaerobe.2016.06.007
08/07/2022	Yes	“Raoultibacter massiliensis” gen. nov., sp. nov. , a new bacterium isolated from the human gut of a Saudi Bedouin	New Microbes and New Infections	Elsevier	https://doi.org/10.1016/j.nmni.2016.06.013
08/07/2022	Yes	“Ihubacter massiliensis”: a new bacterium isolated from the human gut	New Microbes and New Infections	Elsevier	https://doi.org/10.1016/j.nmni.2016.06.012
08/07/2022	Yes	“Prevotellamassilia timonensis,” a new bacterial species isolated from the human gut	New Microbes and New Infections	Elsevier	https://doi.org/10.1016/j.nmni.2016.06.014
07/07/2022	Yes	‘Beduinella massiliensis’, gen. nov., sp. nov. a new genus representing a new family in the phylum Firmicutes, and proposal of Beduinellaceae fam. nov.	New Microbes and New Infections	Elsevier	https://doi.org/10.1016/j.nmni.2016.07.012
08/07/2022	Yes	“Lagierella massiliensis,” a new bacterium detected in human feces	New Microbes and New Infections	Elsevier	https://doi.org/10.1016/j.nmni.2016.07.005
08/07/2022	Yes	‘Flaviflexus massiliensis’, a new bacterial species isolated from the human gut	New Microbes and New Infections	Elsevier	https://doi.org/10.1016/j.nmni.2016.07.011
08/07/2022	Yes	Butyricimonas phoceensis sp. nov., a new anaerobic species isolated from the human gut microbiota of a French morbidly obese patient	New Microbes and New Infections	Elsevier	https://doi.org/10.1016/j.nmni.2016.07.010
08/07/2022	Yes	‘Halomonas massiliensis’ sp. nov., a new halotolerant bacterium isolated from the human gut	New Microbes and New Infections	Elsevier	https://doi.org/10.1016/j.nmni.2016.07.013
08/07/2022	Yes	“Ihuprevotella massiliensis” gen. nov., sp. nov., isolated from human gut	New Microbes and New Infections	Elsevier	https://doi.org/10.1016/j.nmni.2016.07.008
08/07/2022	Yes	“Anaerotruncus massiliensis,” a new species identified from human stool from an obese patient after bariatric surgery	New Microbes and New Infections	Elsevier	https://doi.org/10.1016/j.nmni.2016.07.015
08/07/2022	Yes	‘Urinacoccus massiliensis’ gen. nov. sp. nov., identified in urine sample of a 7- year-old boy hospitalized for dental care under general anaesthesia	New Microbes and New Infections	Elsevier	https://doi.org/10.1016/j.nmni.2016.07.017
08/07/2022	Yes	Corynebacterium phoceense sp. nov., strain MC1T a new bacterial species isolated from human urine	New Microbes and New Infections	Elsevier	https://doi.org/10.1016/j.nmni.2016.09.001
08/07/2022	Yes	“Ruminococcus phoceensis,” a new species identified from human stool from an obese patient before bariatric surgery	New Microbes and New Infections	Elsevier	https://doi.org/10.1016/j.nmni.2016.09.004
16/07/2022	No	‘‘Nigerium massiliense” gen. nov., sp. nov., a new bacterium isolated from the gut from a patient with acute malnutrition	Human Microbiome Journal	Elsevier	https://doi.org/10.1016/j.humic.2016.08.001
08/07/2022	Yes	“Vaginella massiliensis” gen. nov., sp. nov., a new genus cultivated from human female genital tract	New Microbes and New Infections	Elsevier	https://doi.org/10.1016/j.nmni.2016.09.012
08/07/2022	Yes	“Corynebacterium urinapleomorphum” sp. nov., isolated from a urine sample of a 2-month-old boy affected by rotavirus gastroenteritis	New Microbes and New Infections	Elsevier	https://doi.org/10.1016/j.nmni.2016.09.010
08/07/2022	Yes	Discovery of a new species within Bacillus genus in a stool sample from Gabon: “Bacillus massiliogabonensis” sp. nov.	New Microbes and New Infections	Elsevier	https://doi.org/10.1016/j.nmni.2016.09.013
08/07/2022	Yes	“Intestinimonas gabonensis” sp. nov., a new bacterium detected from a Gabonese stool specimen	New Microbes and New Infections	Elsevier	https://doi.org/10.1016/j.nmni.2016.10.005
08/07/2022	Yes	“Libanicoccus massiliensis” gen. nov., sp. nov., a new bacterium isolated from a stool sample from a pygmy woman	New Microbes and New Infections	Elsevier	https://doi.org/10.1016/j.nmni.2016.10.006
08/07/2022	Yes	Taxonogenomics and description of Vaginella massiliensis gen. nov., sp. nov., strain Marseille P2517 T , a new bacterial genus isolated from the human vagina	New Microbes and New Infections	Elsevier	https://doi.org/10.1016/j.nmni.2016.11.006
08/07/2022	Yes	Rubeoparvulum massiliense gen. nov., sp. nov., a new bacterial genus isolated from the human gut of a Senegalese infant with severe acute malnutrition	New Microbes and New Infections	Elsevier	https://doi.org/10.1016/j.nmni.2016.11.003
16/07/2022	No	Parabacteroides timonensis sp. nov., identified in human stool	Human Microbiome Journal	Elsevier	https://doi.org/10.1016/j.humic.2016.10.002
16/07/2022	No	‘‘Murdochiella vaginalis” sp. nov., a new bacterial species cultivated from the vaginal flora of a woman with bacterial vaginosis	Human Microbiome Journal	Elsevier	https://doi.org/10.1016/j.humic.2016.11.002
16/07/2022	No	‘‘Collinsella vaginalis” sp. nov., a new bacterial species cultivated from human female genital tract	Human Microbiome Journal	Elsevier	https://doi.org/10.1016/j.humic.2016.11.001
16/07/2022	No	‘‘Murdochiella vaginalis” sp. nov., a new bacterial species cultivated from the vaginal flora of a woman with bacterial vaginosis	Human Microbiome Journal	Elsevier	https://doi.org/10.1016/j.humic.2016.11.002
08/07/2022	Yes	Noncontiguous finished genome sequence and description of Streptococcus timonensis sp. nov. isolated from the human stomach	New Microbes and New Infections	Elsevier	https://doi.org/10.1016/j.nmni.2016.11.013
08/07/2022	Yes	‘Acidaminococcus timonensis’ sp. nov. And ‘Acidaminococcus massiliensis’ sp. nov. isolated from human gut	New Microbes and New Infections	Elsevier	https://doi.org/10.1016/j.nmni.2016.11.010
08/07/2022	Yes	‘Metaprevotella massiliensis’ gen. nov., sp. nov., isolated from human ileum	New Microbes and New Infections	Elsevier	https://doi.org/10.1016/j.nmni.2016.11.015
08/07/2022	Yes	“Collinsella bouchesdurhonensis” sp. nov., identified in human stool sample	New Microbes and New Infections	Elsevier	https://doi.org/10.1016/j.nmni.2016.11.004
08/07/2022	Yes	“Eggerthella timonensis” gen. nov. isolated from a human stool sample	New Microbes and New Infections	Elsevier	https://doi.org/10.1016/j.nmni.2016.11.001
08/07/2022	Yes	‘Congobacterium massiliense’ gen. nov. sp. nov., a new bacterium isolated from the gut of a pygmy (Baka) woman	New Microbes and New Infections	Elsevier	https://doi.org/10.1016/j.nmni.2016.11.005
08/07/2022	Yes	“Negativibacillus massiliensis” gen. nov., sp. nov., isolated from human left colon	New Microbes and New Infections	Elsevier	https://doi.org/10.1016/j.nmni.2016.11.002
16/07/2022	No	Bacteroides congonensis sp. nov., a new bacterial species from the human gut microbiota	Human Microbiome Journal	Elsevier	https://doi.org/10.1016/j.humic.2016.11.004
08/07/2022	No	Inediibacterium massiliense gen. nov., sp. nov., a new bacterial species isolated from the gut microbiota of a severely malnourished infant	Antonie van Leeuwenhoek	Elsevier	https://doi.org/10.1007/s10482-017-0843-5
08/07/2022	Yes	Paenibacillus phocaensis sp. nov., isolated from the gut microbiota of a healthy infant	New Microbes and New Infections	Elsevier	https://doi.org/10.1016/j.nmni.2016.12.001
08/07/2022	Yes	Pacaella massiliensis gen. nov., sp. nov., a new bacterial species isolated from the human gut	New Microbes and New Infections	Elsevier	https://doi.org/10.1016/j.nmni.2016.12.007
08/07/2022	Yes	Marseillibacter massiliensis gen. nov., sp. nov., a new bacterial genus isolated from the human gut	New Microbes and New Infections	Elsevier	https://doi.org/10.1016/j.nmni.2016.12.006
08/07/2022	No	Blautia massiliensis sp. nov., isolated from a fresh human fecal sample and emended description of the genus Blautia	Anaerobe	Elsevier	https://doi.org/10.1016/j.anaerobe.2016.12.001
08/07/2022	Yes	Genome sequence and description of Anaeromassilibacillus senegalensis gen. nov., sp. nov., isolated from the gut of patient with kwashiorkor	New Microbes and New Infections	Elsevier	https://doi.org/10.1016/j.nmni.2017.01.009
08/07/2022	Yes	‘Pygmaiobacter massiliensis’ sp. nov., a new bacterium isolated from the human gut of a Pygmy woman	New Microbes and New Infections	Elsevier	https://doi.org/10.1016/j.nmni.2016.12.015
08/07/2022	Yes	‘Bittarella massiliensis’ gen. nov., sp. nov. isolated by culturomics from the gut of a healthy 28-year-old man	New Microbes and New Infections	Elsevier	https://doi.org/10.1016/j.nmni.2016.12.014
16/07/2022	No	Bacteroides bouchesdurhonensis sp. nov., a new bacterium isolated from the human gut	Human Microbiome Journal	Elsevier	https://doi.org/10.1016/j.humic.2017.01.003
08/07/2022	Yes	‘Ndongobacter massiliensis’ gen. nov., sp. nov., a new bacterial genus isolated from a human urine sample after de novo kidney transplantation	New Microbes and New Infections	Elsevier	https://doi.org/10.1016/j.nmni.2016.12.018
08/07/2022	Yes	‘Raoultibacter timonensis’ gen. nov., sp. nov. , a new bacterium isolated from the human gut of a Pygmy woman	New Microbes and New Infections	Elsevier	https://doi.org/10.1016/j.nmni.2016.12.016
08/07/2022	Yes	‘Gabonibacter timonensis’ sp. nov., a new bacterium isolated from the human gut of a Pygmy woman	New Microbes and New Infections	Elsevier	https://doi.org/10.1016/j.nmni.2016.12.017
08/07/2022	Yes	‘Peptoniphilus urinimassiliensis’ sp. nov., a new bacterial species isolated from a human urine sample after de novo kidney transplantation	New Microbes and New Infections	Elsevier	https://doi.org/10.1016/j.nmni.2017.01.001
08/07/2022	Yes	‘Actinotignum timonense’ sp. nov., a new bacterial species isolated from a human urine sample	New Microbes and New Infections	Elsevier	https://doi.org/10.1016/j.nmni.2017.01.002
08/07/2022	Yes	‘Lachnoclostridium urinimassiliense’ sp. nov. and ‘Lachnoclostridium phocaeense’ sp. nov., two new bacterial species isolated from human urine after kidney transplantation	New Microbes and New Infections	Elsevier	https://doi.org/10.1016/j.nmni.2017.01.008
08/07/2022	Yes	Description of ‘Gorbachella massiliensis’ gen. nov., sp. nov., ‘Fenollaria timonensis’ sp. nov., ‘Intestinimonas timonensis’ sp. nov. and ‘Collinsella ihuae’ sp. nov. isolated from healthy fresh stools with culturomics	New Microbes and New Infections	Elsevier	https://doi.org/10.1016/j.nmni.2017.01.005
08/07/2022	No	Hugonella massiliensis gen. nov., sp. nov., genome sequence, and description of a new strictly anaerobic bacterium isolated from the human gut	MicrobiologyOpen	Wiley	https://doi.org/10.1002/mbo3.458
08/07/2022	Yes	‘Khelaifiella massiliensis’, ‘Niameybacter massiliensis’, ‘Brachybacterium massiliense’, ‘Enterobacter timonensis’, ‘Massilibacillus massiliensis’, new bacterial species and genera isolated from the gut microbiota of healthy infants	New Microbes and New Infections	Elsevier	https://doi.org/10.1016/j.nmni.2017.02.002
08/07/2022	Yes	‘Bacteroides ihuae’ sp. nov., a new bacterial species isolated from the human respiratory microbiome	New Microbes and New Infections	Elsevier	https://doi.org/10.1016/j.nmni.2017.01.011
08/07/2022	Yes	‘Actinomyces provencensis’ sp. nov., ‘Corynebacterium bouchesdurhonense’ sp. nov., ‘Corynebacterium provencense’ sp. nov. and ‘Xanthomonas massiliensis’ sp. nov., 4 new species isolated from fresh stools of obese French patients	New Microbes and New Infections	Elsevier	https://doi.org/10.1016/j.nmni.2017.01.013
08/07/2022	No	Olegusella massiliensis gen. nov., sp. nov., strain KHD7T, a new bacterial genus isolated from the female genital tract of a patient with bacterial vaginosis	Anaerobe	Elsevier	https://doi.org/10.1016/j.anaerobe.2017.02.012
08/07/2022	Yes	‘Urmitella timonensis’ gen. nov., sp. nov., ‘Blautia marasmi’ sp. nov., ‘Lachnoclostridium pacaense’ sp. nov., ‘Bacillus marasmi’ sp. nov. and ‘Anaerotruncus rubiinfantis’ sp. nov., isolated from stool samples of undernourished African children	New Microbes and New Infections	Elsevier	https://doi.org/10.1016/j.nmni.2017.02.004
08/07/2022	Yes	‘Collinsella phocaeensis’ sp. nov., ‘Clostridium merdae’ sp. nov., ‘Sutterella massiliensis’ sp. nov., ‘Sutturella timonensis’ sp. nov., ‘Enorma phocaeensis’ sp. nov., ‘Mailhella massiliensis’ gen. nov., sp. nov., ‘Mordavella massiliensis’ gen. nov., sp. nov. and ‘Massiliprevotella massiliensis’ gen. nov., sp. nov., 9 new species isolated from fresh stool samples of healthy French patients	New Microbes and New Infections	Elsevier	https://doi.org/10.1016/j.nmni.2017.02.005
08/07/2022	Yes	‘Arcanobacterium urinimassiliense’ sp. nov., a new bacterium isolated from the urogenital tract	New Microbes and New Infections	Elsevier	https://doi.org/10.1016/j.nmni.2017.03.003
08/07/2022	Yes	‘Corynebacterium fournierii,’ a new bacterial species isolated from the vaginal sample of a patient with bacterial vaginosis	New Microbes and New Infections	Elsevier	https://doi.org/10.1016/j.nmni.2017.03.005
08/07/2022	No	Characterization of a New Ezakiella Isolated from the Human Vagina: Genome Sequence and Description of Ezakiella massiliensis sp. nov.	Current Microbiology	Springer Nature	https://doi.org/10.1007/s00284-017-1402-z
08/07/2022	Yes	‘Phoenicibacter massiliensis’ gen. nov., sp. nov., a new bacterium isolated from the human gut of a pygmy woman	New Microbes and New Infections	Elsevier	https://doi.org/10.1016/j.nmni.2017.04.003
08/07/2022	Yes	Noncontiguous finished genome sequences and description of Bacillus massiliglaciei, Bacillus mediterraneensis, Bacillus massilinigeriensis, Bacillus phocaeensis and Bacillus tuaregi, five new species identified by culturomics	New Microbes and New Infections	Elsevier	https://doi.org/10.1016/j.nmni.2017.04.005
08/07/2022	Yes	‘Marasmitruncus massiliensis’ gen. nov., sp. nov., ‘Clostridium culturomicum’ sp. nov., ‘Blautia provencensis’ sp. nov., ‘Bacillus caccae’ sp. nov. and ‘Ornithinibacillus massiliensis’ sp. nov., isolated from stool samples of undernourished African children	New Microbes and New Infections	Elsevier	https://doi.org/10.1016/j.nmni.2017.05.005
08/07/2022	No	Bacillus kwashiorkori sp. nov., a new bacterial species isolated from a malnourished child using culturomics	MicrobiologyOpen	Wiley	https://doi.org/10.1002/mbo3.535
08/07/2022	Yes	Description of ‘Beduinibacterium massiliense’ gen. nov., sp. nov., ‘Massilimaliae massiliensis’ gen. nov., sp. nov., ‘Provencibacterium massiliense’ gen. nov., sp. nov. and ‘Oscilibacter massiliensis’ sp. nov., isolated from a faecal specimen of a 19-year-old healthy Saudi Arabian Bedouin by culturomics	New Microbes and New Infections	Elsevier	https://doi.org/10.1016j.nmni.2017.05.001
08/07/2022	No	Draft genome sequence of Fermentimonas caenicola strain SIT8, isolated from the human gut	Standards in Genomic Sciences	DOAJ	https://doi.org/10.1186/s40793-018-0310-6
08/07/2022	Yes	« Olsenella congonensis» sp.nov., identified in human stool sample	New Microbes and New Infections	Elsevier	https://doi.org/10.1016/j.nmni.2017.05.013
07/07/2022	Yes	Description of ‘Arabia massiliensis’ gen. nov., sp. nov., ‘Gordonibacter massiliensis’ sp. nov., and ‘Bacilliculturomica massiliensis’ gen. nov., sp. nov., isolated from a faecal specimen of a 50-year-old Saudi Bedouin woman	New Microbes and New Infections	Elsevier	https://doi.org/10.1016/j.nmni.2017.05.011
08/07/2022	Yes	Description of ‘Blautia phocaeensis’ sp. nov. and ‘Lachnoclostridium edouardi’ sp. nov., isolated from healthy fresh stools of Saudi Arabia Bedouins by culturomics	New Microbes and New Infections	Elsevier	https://doi.org/10.1016/j.nmni.2017.05.017
08/07/2022	Yes	‘Khoudiadiopia massiliensis’ gen. nov., sp. nov., strain Marseille-P2746TT, a new bacterial genus isolated from the female genital tract	New Microbes and New Infections	Elsevier	https://doi.org/10.1016/j.nmni.2017.06.002
08/07/2022	Yes	‘Lactobacillus timonensis’ sp. nov., a new bacterial species isolated from the human gut	New Microbes and New Infections	Elsevier	https://doi.org/10.1016/j.nmni.2017.07.001
08/07/2022	Yes	Noncontiguous finished genome sequences and descriptions of ‘Paenibacillus bouchesdurhonensis,’ ‘Paenibacillus rubinfantis,’ ‘Paenibacillus senegalimassiliensis’ and ‘Paenibacillus tuaregi’ identified by culturomics	New Microbes and New Infections	Elsevier	https://doi.org/10.1016/j.nmni.2017.07.004
08/07/2022	Yes	‘Clostridium mediterraneense,’ a new bacterial species isolated from the human gut	New Microbes and New Infections	Elsevier	https://doi.org/10.1016/j.nmni.2017.09.001
08/07/2022	Yes	Genome sequence and description of Mobilicoccus massiliensis sp. nov. isolated from the stool of a Nigerian boy with kwashiorkor	New Microbes and New Infections	Elsevier	https://doi.org/10.1016/j.nmni.2017.08.007
08/07/2022	Yes	‘Massilimalia timonensis’ sp. nov., a new bacterium species isolated from human faeces after decontamination with alcohol	New Microbes and New Infections	Elsevier	https://doi.org/10.1016/j.nmni.2017.10.011
08/07/2022	Yes	‘Lactobacillus raoultii’ sp. nov., a new bacterium isolated from the vaginal flora of a woman with bacterial vaginosis	New Microbes and New Infections	Elsevier	https://doi.org/10.1016/j.nmni.2017.10.006
08/07/2022	Yes	‘Brevibacterium ihuae’ sp. nov., isolated from a stool sample of a healthy 25-year-old woman	New Microbes and New Infections	Elsevier	https://doi.org/10.1016/j.nmni.2017.10.001
08/07/2022	No	Corynebacterium fournierii sp. nov., isolated from the female genital tract of a patient with bacterial vaginosis	Antonie van Leeuwenhoek	Elsevier	https://doi.org/10.1007/s10482-018-1022-z
08/07/2022	No	Characterization of a novel Gram-stain- positive anaerobic coccus isolated from the female genital tract: Genome sequence and description of Murdochiella vaginalis sp. nov.	MicrobiologyOpen	Wiley	https://doi.org/10.1002/mbo3.570
08/07/2022	Yes	Libanicoccus massiliensis gen. nov., sp. nov., a new bacterium isolated from human stool	New Microbes and New Infections	Elsevier	https://doi.org/10.1016/j.nmni.2017.11.001
08/07/2022	Yes	Taxonogenomic description of four new Clostridium species isolated from human gut: ‘Clostridium amazonitimonense’, ‘Clostridium merdae’, ‘Clostridium massilidielmoense’ and ‘Clostridium nigeriense’	New Microbes and New Infections	Elsevier	https://doi.org/10.1016/j.nmni.2017.11.003
08/07/2022	No	Genome sequence and description of Haloferax massiliense sp. nov., a new halophilic archaeon isolated from the human gut	Extremophiles : life under extreme conditions	MDPI	https://doi.org/10.1007/s00792-018-1011-1
08/07/2022	No	Eggerthella timonensis sp. nov, a new species isolated from the stool sample of a pygmy female	MicrobiologyOpen	Wiley	https://doi.org/10.1002/mbo3.575
08/07/2022	No	Genomic and phenotypic description of the newly isolated human species Collinsella bouchesdurhonensis sp. nov.	MicrobiologyOpen	Wiley	https://doi.org/10.1002/mbo3.580
08/07/2022	Yes	‘Bacteroides cutis,’ a new bacterial species isolated from human skin	New Microbes and New Infections	Elsevier	https://doi.org/10.1016/j.nmni.2017.12.007
08/07/2022	Yes	‘Lactomassilus timonensis,’ a new anaerobic bacterial species isolated from the milk of a healthy African mother	New Microbes and New Infections	Elsevier	https://doi.org/10.1016/j.nmni.2017.12.004
08/07/2022	Yes	‘Enterococcus timonensis’ sp. nov., ‘Actinomyces marseillensis’ sp. nov., ‘Leptotrichia massiliensis’ sp. nov., ‘Actinomyces pacaensis’ sp. nov., ‘Actinomyces oralis’ sp. nov., ‘Actinomyces culturomici’ sp. nov. and ‘Gemella massiliensis’ sp. nov., new bacterial species isolated from the human respiratory microbiome	New Microbes and New Infections	Elsevier	https://doi.org/10.1016/j.nmni.2017.12.005
08/07/2022	Yes	‘Cellulomonas timonensis’ sp. nov., taxonogenomics description of a new bacterial species isolated from human gut	New Microbes and New Infections	Elsevier	https://doi.org/10.1016/j.nmni.2018.01.003
07/07/2022	No	Anaerococcus jeddahensis sp. nov., a New Bacterial Species Isolated From Healthy Nomadic Bedouin Woman From Saudi Arabia	Current Microbiology	Springer Nature	https://doi.org/10.1007/s00284-018-1538-5
08/07/2022	No	Description of Mediterraneibacter massiliensis, gen. nov., sp. nov., a new genus isolated from the gut microbiota of an obese patient and reclassification of Ruminococcus faecis, Ruminococcus lactaris, Ruminococcus torques, Ruminococcus gnavus and Clostridium glycyrrhizinilyticum as Mediterraneibacter faecis comb. nov., Mediterraneibacter lactaris comb. nov., Mediterraneibacter torques comb. nov.…	Antonie van Leeuwenhoek	Elsevier	https://doi.org/10.1007/s10482-018-1104-y
08/07/2022	Yes	Gorillibacterium timonense sp. nov. and Vitreoscilla massiliensis sp. nov., two new bacterial species isolated from stool specimens of obese Amazonian patients	New Microbes and New Infections	Elsevier	https://doi.org/10.1016/j.nmni.2018.02.005
08/07/2022	No	Draft Genome and Description of Eisenbergiella massiliensis Strain AT11: A New Species Isolated from Human Feces After Bariatric Surgery	Current Microbiology	Springer Nature	https://doi.org/10.1007/s00284-018-1520-2
03/07/2022	No	Genome sequence and description of Gracilibacillus timonensis sp. nov. strain Marseille-P2481T, a moderate halophilic bacterium isolated from the human gut microflora	MicrobiologyOpen	Wiley	https://doi.org/10.1002/mbo3.638
08/07/2022	Yes	Noncontiguous finished genome sequence and description of Intestinimonas massiliensis sp. nov strain GD2T, the second Intestinimonas species cultured from the human gut	New Microbes and New Infections	Elsevier	https://doi.org/10.1002/mbo3.621
08/07/2022	Yes	Sanguibacter massiliensis sp. nov., Actinomyces minihominis sp. nov., Clostridium minihomine sp. nov., Neobittarella massiliensis gen. nov. And Miniphocibacter massiliensis gen. nov., new bacterial species isolated by culturomics from human stool samples	New Microbes and New Infections	Elsevier	https://doi.org/10.1016/j.nmni.2018.03.002
08/07/2022	No	Collinsella vaginalis sp. nov. strain Marseille-P2666T, a new member of the Collinsella genus isolated from the genital tract of a patient suffering from bacterial vaginosis	Internation Journal of Systematic and Evolutionary Microbiology	Microbiology Society	https://doi.org/10.1099/ijsem.0.003221
08/07/2022	Yes	‘Selenomonas massiliensis,’ a new anaerobic bacterial species isolated from human oral microbiota	New Microbes and New Infections	Elsevier	https://doi.org/10.1016/j.nmni.2018.03.006
08/07/2022	Yes	Actinomyces ihuae, Actinomyces bouchesdurhonensis, Actinomyces urinae, Actinomyces marseillensis, Actinomyces mediterranea and Actinomyces oralis sp. nov. identified by culturomics	New Microbes and New Infections	Elsevier	https://doi.org/10.1016/j.nmni.2018.06.004
08/07/2022	Yes	Genome analysis and description of Xanthomonas massiliensis sp. nov., a new species isolated from human faeces	New Microbes and New Infections	Elsevier	https://doi.org/10.1016/j.nmni.2018.06.005
08/07/2022	No	Salt in stools is associated with obesity, gut halophilic microbiota and Akkermansia muciniphila depletion in humans	International Journal of Obesity	Nature	https://doi.org/10.1038/s41366-018-0201-3
08/07/2022	No	Taxonogenomics description of Parabacteroides timonensis sp. nov. isolated from a human stool sample	MicrobiologyOpen	Wiley	https://doi.org/10.1002/mbo3.702
07/07/2022	Yes	Comparison of the gut microbiota of obese individuals from different geographic origins	New Microbes and New Infections	Elsevier	https://doi.org/10.1016/j.nmni.2018.11.005
08/07/2022	No	Genomic and phenotypic description of the newly isolated human species Collinsella bouchesdurhonensis sp. nov.	MicrobiologyOpen	Wiley	https://doi.org/10.1002/mbo3.735
08/07/2022	No	Vaginimicrobium propionicum gen. nov., sp. nov., a novel propionic acid bacterium derived from human vaginal discharge	Internation Journal of Systematic and Evolutionary Microbiology	Microbiology Society	https://doi.org/10.1099/ijsem.0.004106
08/07/2022	No	Phoenicibacter congonensis gen. nov., sp. nov., a new genus isolated from the human gut and its description using a taxonogenomic approach	Antonie van Leeuwenhoek	Elsevier	https://doi.org/10.1007/s10482-018-01211-1
08/07/2022	No	Dysgonomonas massiliensis sp. nov., a new species isolated from the human gut and its taxonogenomic description	Antonie van Leeuwenhoek	Elsevier	https://doi.org/10.1007/s10482-019-01227-1
07/07/2022	Yes	Treponema species enrich the gut microbiota of traditional rural populations but are absent from urban individuals	New Microbes and New Infections	Elsevier	https://doi.org/10.1016/j.nmni.2018.10.009
08/07/2022	No	Description of Janibacter massiliensis sp. nov., cultured from the vaginal discharge of a patient with bacterial vaginosis	Antonie van Leeuwenhoek	Elsevier	https://doi.org/10.1007/s10482-019-01247-x
08/07/2022	Yes	Anaerotruncus massiliensis sp. nov., a succinate-producing bacterium isolated from human stool from an obese patient after bariatric surgery	New Microbes and New Infections	Elsevier	https://doi.org/10.1016/j.nmni.2019.01.004
08/07/2022	No	Gut Microbiota Alteration is Characterized by a Proteobacteria and Fusobacteria Bloom in Kwashiorkor and a Bacteroidetes Paucity in Marasmus	Nature Scientific Reports	Nature	https://doi.org/10.1038/s41598-019-45611-3
08/07/2022	No	Detection of Methanobrevibacter smithii in vaginal samples collected from women diagnosed with bacterial vaginosis	European Journal of Clinical Microbiology & Infectious Diseases	Springer	https://doi.org/10.1007/s10096-019-03592-1
08/07/2022	Yes	Genome sequence and description of Coprococcus phoceensis gen. nov., sp. nov., a new bacterial genus isolated from the human left colon	New Microbes and New Infections	Elsevier	https://doi.org/10.1016/j.nmni.2019.100548
08/07/2022	Yes	Acidaminococcus provencensis sp. nov., a new bacterium isolated from a fresh human stool specimen	New Microbes and New Infections	Elsevier	https://doi.org/10.1016/j.nmni.2019.100573
08/07/2022	Yes	Enterobacter timonensis sp. nov., a new bacterium isolated from a fresh human stool specimen	New Microbes and New Infections	Elsevier	https://doi.org/10.1016/j.nmni.2019.100586
08/07/2022	No	Draft genome and description of Negativicoccus massiliensis strain Marseille-P2082, a new species isolated from the gut microbiota of an obese patient	Antonie van Leeuwenhoek	Elsevier	https://doi.org/10.1007/s10482-020-01414-5
08/07/2022	No	Gorillibacteriumtimonense sp. nov.,isolated from an obesepatient	Archives of Microbiology	Springer Nature	https://doi.org/10.1007/s00203-020-01834-x
07/07/2022	Yes	Corynebacterium pacaense sp. nov., Alistipes megaguti sp. nov., Alistipes provencensis sp. nov., 3 new bacteria isolated from fresh human stool specimens	New Microbes and New Infections	Elsevier	https://doi.org/10.1016/j.nmni.2019.100593
07/07/2022	Yes	Taxono-genomics and description of Gordonibacter massiliensis sp. nov., a new bacterium isolated from stool of healthy patient	New Microbes and New Infections	Elsevier	https://doi.org/10.1016/j.nmni.2019.100624
08/07/2022	Yes	Taxono-genomics and description of Haloimpatiens massiliensis sp. nov., a new bacterium isolated from the gut of a healthy infant	New Microbes and New Infections	Elsevier	https://doi.org/10.1016/j.nmni.2019.100631
08/07/2022	No	Anaerococcus urinimassiliensis sp. nov., a new bacterium isolated from human urine	Nature Scientific Reports	Nature	https://doi.org/10.1038/s41598-021-82420-z
08/07/2022	No	Clostridium massiliamazoniense sp. nov., New Bacterial Species Isolated from Stool Sample of a Volunteer Brazilian	Current Microbiology	Springer Nature	https://doi.org/10.1007/s00284-020-02099-9
08/07/2022	Yes	Detailed description of Senegalia massiliensis strain SIT17T, a bacterium isolated from the human gut	New Microbes and New Infections	Elsevier	https://doi.org/10.1016/j.nmni.2020.100700
08/07/2022	Yes	Taxonogenomics description of Bacillus dakarensis sp. nov., Bacillus sinesaloumensis sp. nov. and Bacillus massiliogabonensis sp. nov., three new species isolated from human stools	New Microbes and New Infections	Elsevier	https://doi.org/10.1016/j.nmni.2020.100718
08/07/2022	Yes	Description of Prevotella rectalis sp. nov., a new bacterium isolated from human rectum	New Microbes and New Infections	Elsevier	https://doi.org/10.1016/j.nmni.2020.100703
08/07/2022	Yes	Megasphaera vaginalis sp. nov. and Anaerococcus vaginimassiliensis sp. nov., new bacteria isolated from vagina of French woman with bacterial vaginosis	New Microbes and New Infections	Elsevier	https://doi.org/10.1016/j.nmni.2020.100706
07/07/2022	Yes	Description of Clostridium cagae sp. nov., Clostridium rectalis sp. nov. and Hathewaya massiliensis sp. nov., new anaerobic bacteria isolated from human stool samples	New Microbes and New Infections	Elsevier	https://doi.org/10.1016/j.nmni.2020.100719
08/07/2022	Yes	Two new bacteria isolated from vagina of a patient with vaginosis: Atopobium massiliense sp. nov. and Butyricimonas vaginalis sp. nov.	New Microbes and New Infections	Elsevier	https://doi.org/10.1016/j.nmni.2020.100771
15/02/2023	No	New human-associated species of the family Atopobiaceae and proposal to reclassify members of the genus Olsenella	International Journal of Systematic and Evolutionary Microbiology	Microbiology Society	https://doi.org/10.1099/ijsem.0.004819
08/07/2022	No	Negativibacillus massiliensis gen. nov., sp. nov., a New Bacterial Genus Isolated from a Human Left Colon Sample	Microbiology Research	ScienceDirect	https://doi.org/10.3390/microbiolres12010004
08/07/2022	No	Lagierella massiliensis gen. nov., sp. nov.,Isolated from a StoolSample	Current Microbiology	Springer Nature	https://doi.org/10.1007/s00284-021-02539-0
08/07/2022	Yes	Luxibacter massiliensis gen. nov., sp. nov., a new bacterium isolated from the human gut microbiota	New Microbes and New Infections	Elsevier	https://doi.org/10.1016/j.nmni.2021.100850
08/07/2022	Yes	Taxonogenomics description of Arcanobacterium urinimassiliense sp. nov., a new bacterial species isolated from urine sample	New Microbes and New Infections	Elsevier	https://doi.org/10.1016/j.nmni.2021.100854
08/07/2022	Yes	Genomic description and characterization of Nigeribacterium massiliense gen. nov., sp. nov., isolated from the human gut	Microbes and Infection	Elsevier	https://doi.org/10.1016/j.micinf.2021.104842
08/07/2022	No	Gemella massiliensis sp. nov., a new bacterium isolated from the human sputum	Archives of Microbiology	Springer	https://doi.org/10.1007/s00203-021-02493-2
08/07/2022	No	Clostridium culturomicium sp. nov. and Clostridium jeddahitimonense sp. nov., novel members of the Clostridium genus isolated from the stool of an obese Saudi Arabian	Current Microbiology	Springer Nature	https://doi.org/10.1007/s00284-021-02616-4
15/02/2023	No	Fournierella massiliensis gen. nov., sp. nov., a new humanassociated member of the family Ruminococcaceae	International Journal of Systematic and Evolutionary Microbiology	Microbiology Society	https://doi.org/10.1099/ijsem.0.001826
08/07/2022	No	Non contiguous-finished genome sequence and description of Bacillus massiliosenegalensis sp. nov.	Standards in Genomic Sciences	DOAJ	https://doi.org/10.4056/sigs.3496989
08/07/2022	No	Non contiguous-finished genome sequence and description of Peptoniphilus obesi sp. nov.	Standards in Genomic Sciences	DOAJ	https://doi.org/10.4056/sigs.3276687
08/07/2022	No	Non-contiguous finished genome sequence and description of Megasphaera massiliensis sp. nov.	Standards in Genomic Sciences	DOAJ	https://doi.org/10.4056/sigs.4077819
08/07/2022	Yes	Chitinophaga vietnamensis sp. nov., a multi-drug resistant bacterium infecting humans	Internation Journal of Systematic and Evolutionary Microbiology	Microbiology Society	https://doi.org/10.1099/ijsem.0.003968
08/07/2022	No	Microbial Culturomics Broadens Human Vaginal Flora Diversity: Genome Sequence and Description of Prevotella lascolaii sp. nov. Isolated from a Patient with Bacterial Vaginosis	Omics : a journal of integrative biology	Mary Ann Liebert	https://doi.org/10.1089/omi.2017.0151
08/07/2022	No	Microbial Culturomics Application for Global Health: Noncontiguous Finished Genome Sequence and Description of Pseudomonas massiliensis Strain CB-1T sp. nov. in Brazil	Omics : a journal of integrative biology	Mary Ann Liebert	https://doi.org/10.1089/omi.2017.0027
08/07/2022	No	Rise of Microbial Culturomics: Noncontiguous Finished Genome Sequence and Description of Beduini massiliensis gen. nov., sp. Nov	Omics : a journal of integrative biology	Mary Ann Liebert	https://doi.org/10.1089/omi.2015.0143
07/07/2022	No	Microbial Culturomics to Map Halophilic Bacterium in Human Gut: Genome Sequence and Description of Oceanobacillus jeddahense sp. Nov	Omics : a journal of integrative biology	Mary Ann Liebert	https://doi.org/10.1089/omi.2016.0004
11/07/2022	No	A New Highly Sensitive and Specific Real-Time PCR Assay Targeting the Malate Dehydrogenase Gene of Kingella kingae and Application to 201 Pediatric Clinical Specimens	Journal of Clinical Microbiology	ASM	https://doi.org/10.1128/jcm.00505-18
11/07/2022	No	Clusters of COVID-19 associated with Purim celebration in the Jewish community in Marseille, France, March 2020	International Journal of Infectious Diseases	Elsevier	http://dx.doi.org/10.1016/j.ijid.2020.08.049
16/07/2022	No	Pattern of SARS-CoV-2 infection among dependant elderly residents living in long-term care facilities in Marseille, France, March–June 2020	International Journal of Antimicrobial Agents	Elsevier	http://dx.doi.org/10.1016/j.ijantimicag.2020.106219
